# Supplementary material for: Intracellular competition for nitrogen controls dinoflagellate population density in corals
Source: Proc Biol Sci. 2020 Mar 4;287(1922):20200049. doi: 10.1098/rspb.2020.0049 (PMC7126079; doi:10.1098/rspb.2020.0049)
Supplement: Raw data coral physiology [file rspb20200049supp2.xlsx]

## Sheet: Sheet1
Feeding treatment	Replicate ID	surface area [cm2]	Fv/Fm [relative units]	rETRmax [relative units]	relative alpha [relative units]	Ik [µmol/m2/s]	total symbiont Chl content [pg/cell]	Chl a/Chl c ratio [relative units]	symbiont Pgross [pmol O2/hour/symbiont cell]	holobiont Pgross [µmol O2/hour/mg protein]	holobiont respiration (R) [µmol O2/hour/mg protein]	Light R:Pgross [relative units]	daily Pgross:R [relative units]	holobiont Pnet [µmol O2/hour/mg protein]	Areal symbiont density [Mio cells/cm2]	Tissue symbiont density [Mio cells/mg protein]	Areal host protein [mg/cm2]	Host carbohydrate content [pmol/mg]	Symbiont carbohydrate content [pg/cell]	Symbiont protein content [pg/cell]	Host SOD [U/mg]	Host CAT [U/mg]	Symbiont SOD U/mg	Symbiont CAT [U/mg]
Fed	A	21.3352	0.599085	83.6795	0.572631	146.193	3.88227	2.86986	0.586215	0.63335	0.449395	0.549	1.06213	0.183955	1.23591	1.0804	1.14393	0.813358	3.32038	10.4137	4.2525	91.036	19.8808	1.76888
Fed	B	15.3393	0.629192	97.7073	0.578821	168.875	4.46405	2.55657	0.486701	2.47642	0.958964	0.357	1.63443	1.51745	2.84159	5.08817	0.558471	2.20434			17.439	281.356	17.5877	0.813129
Fed	C	18.5038	0.647552	90.4793	0.556202	162.742	4.14271	2.62324	0.514661	1.35032	0.685075	0.433	1.34875	0.665244	2.60113	2.62371	0.991397	0.622571	1.23358	5.86854	11.8904	158.165	21.1338	4.0205
Fed	D	14.5065	0.631814	121.574	0.57525	211.43	3.42795	3.25273	0.421183	1.54699	0.711299	0.623	0.935882	0.835689	3.50631	3.67296	0.954629	1.12769	0.352254	3.29903	9.72156	151.333	14.4686	1.23525
Fed	E	16.8799	0.603898	68.9833	0.34834	198.118	3.13159	4.38007	0.999818	1.55697	0.837028	0.551	1.05814	0.719944	1.03149	1.55725	0.662379	0.861209	2.00803	11.7988	8.28405	112.368	11.9821	0.713165
Fed	F	20.8772	0.61292	70.7503	0.653823	108.256	3.19232	4.00659	1.04316	1.3896	0.67584	0.628	0.929444	0.713758	1.09449	1.3321	0.821628	1.19972	2.48462	12.6741	9.17383	136.843	8.81958	0.989856
Fed	G	12.383	0.630085	70.453	0.468581	150.417	4.22235	2.55396	0.456259	0.898245	0.553224	0.506	1.15291	0.345021	2.15553	1.96872	1.09489	0.903074	1.55449	5.88654	8.68166	167.912	16.7134	1.29537
Fed	H	20.211	0.600133	71.8887	0.590012	121.894	4.27016	2.6226	0.54205	1.33066	0.813567	0.518	1.12693	0.517097	2.02994	2.45487	0.826904	1.04877	0.825143	4.68406	9.34888	152.431	20.4637	0.485281
Fed	I	15.7973	0.601388	73.1388	0.525487	139.241	3.91813	2.84703	0.497076	0.773606	0.490653	0.567	1.02897	0.282953	1.36476	1.55631	0.876919	0.586159	1.64657	9.76094	6.73475	163.93	13.2017	2.86418
Unfed	A	22.2929	0.586594	74.8201	0.507629	147.453	2.9565	3.07855	0.793204	1.20814	0.663524	0.71	0.822115	0.544613	0.933982	1.52311	0.613206	1.30306	2.14128	10.6865	8.36221	147.415	13.5565	0.51146
Unfed	B	20.669	0.61737	92.6868	0.578107	160.395	3.65801	2.64302	0.820495	2.68552	0.958468	0.387	1.50639	1.72705	2.20268	3.27305	0.672976	1.39212	0.697144	2.73111	10.9079	156.041	27.4458	0.174865
Unfed	C	17.7543	0.627162	91.8935	0.568821	161.619	3.35573	2.69317	0.852075	2.2416	0.96949	0.507	1.14978	1.27211	1.58251	2.63075	0.601543	1.36177	1.38137	5.53752	12.0242	155.779	20.6445	1.01025
Unfed	D	18.6703	0.62188	74.8773	0.662632	113.047	2.85158	3.42804	0.561206	1.70628	1.06352	0.46	1.26868	0.642759	2.57947	3.04038	0.848404	0.94224	0.51876	2.91133	9.62323	103.485	21.1185	0.274463
Unfed	E	18.8785	0.617216	61.3623	0.546439	112.342	2.90422	3.58632	0.477373	1.207	0.665399	0.538	1.08507	0.541604	1.83217	2.52843	0.72463	1.32535	1.76294	8.99858	9.71393	195.771	20.0519	1.37178
Unfed	F	17.0048	0.583483	55.0632	0.573107	96.1187	2.60129	4.42785	0.777646	1.21109	0.760101	0.486	1.19939	0.450993	0.929169	1.55739	0.596621	1.16682	2.732	14.453	6.96259	118.173	13.0437	1.34616
Unfed	G	19.4198	0.588694	42.2237	0.399532	105.727	2.27807	2.94935	0.704044	1.1009	0.557021	0.616	0.947133	0.543884	1.50729	1.56369	0.963933	0.653837	2.08383	8.09767	6.6976	138.153	20.1882	2.70417
Unfed	H	16.6717	0.590683	57.3406	0.573107	100.094	3.42319	2.94837	0.887573	1.7003	0.880128	0.611	0.954096	0.820174	1.23022	1.91567	0.642188	1.11027	1.04848	3.70977	8.47474	149.875	26.2804	0.241883
Unfed	I	23.9584	0.590333	69.9041	0.567868	123.151	3.46372	2.90007	0.646835	0.94312	0.534664	0.634	0.919734	0.408456	1.25696	1.45805	0.862084	0.809985	2.50986	15.2037	4.87617	114.427	12.5747	2.0201
