# Supplementary material for: Intracellular competition for nitrogen controls dinoflagellate population density in corals
Source: Proc Biol Sci. 2020 Mar 4;287(1922):20200049. doi: 10.1098/rspb.2020.0049 (PMC7126079; doi:10.1098/rspb.2020.0049)
Supplement: Raw NanoSIMS data for symbiont enrichment from autotrophy [file rspb20200049supp3.xlsx]

## Sheet: symbiont in autotrophy
pulse type	feeding acclimation	sample ID	replicate colour ID	replicate ID	NAME	ROI_NUM	IMAGEFILE	19F	12C2	13C 12C	12C 14N	12C 15N	31P	32S	d-13C 12C/12C2	ER-13C 12C/12C2	CHSQ1	TOTNUM1	TOTDEN1	STD1	d-12C 15N/12C 14N	ER-12C 15N/12C 14N	CHSQ2	TOTNUM2	TOTDEN2	STD2	NPIX	ROIAREA	ROIDIAM	ROIX	ROIY	ROI_XSTG	ROI_YSTG	13C/12C ratio	13C/12C ratio as fraction	13C/12C STD1 as fraction	15N/14N ratio	15N/14N ratio as fraction	15M/14N STD2 as fraction	13C/12C as APE	15N/14N as APE	source-corrected 13C/12C APE [%]	source-corrected 15N/14N [%]	number of symbionts in image	total gastrodermal area [µm2]	N per 500 µm2 total gastrodermal area
autotrophy	unfed	Aut 220 P4 Unfed	purple	G	ROI 1	1	Krueger-March-15_135.im	182.16	14822.2	970.242	51033.4	1101.69	1.19179	197.525	2114.88	13.977	53.6585	52917	808405	0.0210148	4999.73	24.739	28.4623	60086	2783364	0.00359809	1818	44.3848	7.51748	112	215	13274	13602	0.0327293	0.031692	0.0103981	0.0215875	0.0211314	0.00358519	0.0213	0.0175	4.61531	1.97686	4	395.606	5.05554
autotrophy	unfed	Aut 220 P4 Unfed	purple	G	ROI 2	2	Krueger-March-15_135.im	224	14427.6	1160.25	55460.7	1108.33	2.13889	213.306	2826.77	19.4626	96.7949	41769	519394	0.0210148	4554.1	28.0817	18.8425	39900	1996584	0.00359809	1200	29.2969	6.10753	105	165	13282	13601	0.0402093	0.0386551	0.0103981	0.0199841	0.0195926	0.00358519	0.0283	0.016	6.1245	1.80349	4	395.606	5.05554
autotrophy	unfed	Aut 220 P4 Unfed	purple	G	ROI 3	3	Krueger-March-15_135.im	262.987	15413.8	1126.24	48255	940.743	1.67089	185.165	2476.96	13.9429	67.346	66730	913265	0.0210148	4418.22	23.1723	15.7261	55739	2859108	0.00359809	1975	48.2178	7.83535	106	109	13290	13601	0.0365337	0.0352461	0.0103981	0.0194952	0.0191224	0.00358519	0.0248	0.0155	5.38563	1.75052	4	395.606	5.05554
autotrophy	unfed	Aut 220 P4 Unfed	purple	G	ROI 4	4	Krueger-March-15_135.im	179.36	9500.08	861.227	42185.1	892.593	1.50463	140.239	3313.86	21.3215	86.3161	44646	492484	0.0210148	4880.62	27.6255	33.349	46272	2186874	0.00359809	1728	42.1875	7.32904	112	19	13305	13602	0.0453274	0.0433619	0.0103981	0.021159	0.0207205	0.00358519	0.033	0.0171	7.14468	1.93057	4	395.606	5.05554
autotrophy	unfed	Aut 220 P4 Unfed	purple	G	ROI 1	1	Krueger-March-15_137.im	212.196	14162	1365.8	39205.4	748.42	1.24155	160.6	3581.15	16.2721	222.467	86906	901127	0.0210518	4292.9	24.4848	34.9914	47622	2494643	0.00360666	2121	51.7822	8.1198	104	210	13296	13601	0.0482207	0.0460025	0.0104162	0.0190897	0.0187321	0.0035937	0.0356	0.0151	7.71307	1.70559	5	450.806	5.54563
autotrophy	unfed	Aut 220 P4 Unfed	purple	G	ROI 2	2	Krueger-March-15_137.im	204.559	13982.6	1014.59	50768.6	749.494	1.37482	186.059	2446.79	17.4046	34.9788	42065	579719	0.0210518	3093.24	23.3911	11.9747	31074	2104866	0.00360666	1382	33.7402	6.55434	59	187	13299	13594	0.0362805	0.0350103	0.0104162	0.0147629	0.0145482	0.0035937	0.0246	0.011	5.3306	1.2342	5	450.806	5.54563
autotrophy	unfed	Aut 220 P4 Unfed	purple	G	ROI 3	3	Krueger-March-15_137.im	203.464	14946.8	1397.52	51706.3	1011.1	2.1709	185.527	3441.42	15.4157	141.558	90769	970794	0.0210518	4421.83	21.3631	20.0145	65671	3358322	0.00360666	2165	52.8565	8.20359	89	145	13306	13599	0.0467499	0.0446619	0.0104162	0.0195547	0.0191797	0.0035937	0.0342	0.0156	7.42253	1.75601	5	450.806	5.54563
autotrophy	unfed	Aut 220 P4 Unfed	purple	G	ROI 4	4	Krueger-March-15_137.im	219.172	15216.7	1399.25	55237.4	1083.44	2.1041	207.004	3368.05	14.3567	79.4031	101082	1099252	0.0210518	4438.36	19.6288	31.1718	78268	3990350	0.00360666	2408	58.7891	8.65174	80	73	13317	13597	0.0459776	0.0439566	0.0104162	0.0196143	0.019237	0.0035937	0.0335	0.0156	7.26965	1.76247	5	450.806	5.54563
autotrophy	unfed	Aut 220 P4 Unfed	purple	G	ROI 5	5	Krueger-March-15_137.im	167.096	12196.5	1372.49	37236.4	656.931	1.28949	153.342	4345.47	22.3111	312.785	63862	567503	0.0210518	3891.55	28.224	26.2706	30567	1732610	0.00360666	1551	37.8662	6.94354	69	18	13326	13595	0.0562658	0.0532686	0.0104162	0.0176422	0.0173363	0.0035937	0.0429	0.0137	9.28796	1.54833	5	450.806	5.54563
autotrophy	unfed	Aut 220 P4 Unfed	purple	G	ROI 1	1	Krueger-March-15_138.im	178.026	10132.5	1092.38	41954.5	927.642	1.74216	164.019	4121.19	24.8559	391.221	47027	436202	0.0210518	5130.51	31.0148	39.9299	39935	1806141	0.00360666	1435	35.0342	6.67884	65	20	13369	13603	0.0539051	0.0511479	0.0104162	0.0221107	0.0216324	0.0035937	0.0407	0.018	8.82832	2.03235	8	536.353	7.45778
autotrophy	unfed	Aut 220 P4 Unfed	purple	G	ROI 2	2	Krueger-March-15_138.im	157.158	14112.4	1395.11	43797.4	841.456	1.0613	168.529	3695.9	19.3957	235.853	64412	651567	0.0210518	4326.94	27.2844	20.9257	38850	2022125	0.00360666	1539	37.5732	6.91663	100	43	13366	13608	0.0494285	0.0471004	0.0104162	0.0192125	0.0188503	0.0035937	0.0367	0.0153	7.95105	1.7189	8	536.353	7.45778
autotrophy	unfed	Aut 220 P4 Unfed	purple	G	ROI 3	3	Krueger-March-15_138.im	182.794	14114.4	1329.6	47105.5	635.935	1.13341	186.213	3474.76	17.4979	149.728	71559	759636	0.0210518	2743.14	20.369	15.2631	34226	2535216	0.00360666	1794	43.7988	7.46769	56	66	13362	13601	0.0471008	0.0449821	0.0104162	0.0135002	0.0133204	0.0035937	0.0346	0.0097	7.49193	1.09587	8	536.353	7.45778
autotrophy	unfed	Aut 220 P4 Unfed	purple	G	ROI 4	4	Krueger-March-15_138.im	167.132	14214.9	1100.76	43695.4	850.729	1.14141	185.394	2678.42	16.7315	178.419	52077	672505	0.0210518	4398.22	27.1685	27.5326	40248	2067229	0.00360666	1577	38.501	7.0015	93	90	13358	13607	0.0387187	0.0372754	0.0104162	0.0194695	0.0190977	0.0035937	0.0269	0.0155	5.82155	1.74678	8	536.353	7.45778
autotrophy	unfed	Aut 220 P4 Unfed	purple	G	ROI 5	5	Krueger-March-15_138.im	154.712	14565.4	561.867	55690.7	1125.83	1.48342	210.559	832.415	23.272	1.61216	6439	166919	0.0210518	4605.12	49.8428	3.85757	12902	638215	0.00360666	382	9.32617	3.44593	120	114	13355	13611	0.0192878	0.0189228	0.0104162	0.0202158	0.0198152	0.0035937	0.0085	0.0162	1.84374	1.82761	8	536.353	7.45778
autotrophy	unfed	Aut 220 P4 Unfed	purple	G	ROI 6	6	Krueger-March-15_138.im	167.246	13736.2	1395.74	44747.5	854.757	0.923318	177.684	3826.68	16.9633	142.662	89188	877746	0.0210518	4296.25	22.8773	34.4093	54619	2859366	0.00360666	2130	52.002	8.13701	83	143	13350	13606	0.0508051	0.0483488	0.0104162	0.0191018	0.0187437	0.0035937	0.0379	0.0152	8.22162	1.7069	8	536.353	7.45778
autotrophy	unfed	Aut 220 P4 Unfed	purple	G	ROI 7	7	Krueger-March-15_138.im	206.54	13004.2	1256.69	58687.2	1578.24	3.46594	204.913	3590.45	23.5415	229.283	41697	431480	0.0210518	6456.32	33.0189	24.6911	52366	1947241	0.00360666	1106	27.002	5.86344	114	185	13344	13610	0.0483186	0.0460915	0.0104162	0.0268924	0.0261881	0.0035937	0.0357	0.0226	7.73237	2.54563	8	536.353	7.45778
autotrophy	unfed	Aut 220 P4 Unfed	purple	G	ROI 8	8	Krueger-March-15_138.im	186.821	13598.9	716.524	54711	1030.56	1.25412	207.041	1502.86	14.23	2.38542	32566	618071	0.0210518	4222.69	24.358	34.2312	46839	2486615	0.00360666	1515	36.9873	6.86249	125	232	13336	13612	0.0263449	0.0256686	0.0104162	0.0188365	0.0184882	0.0035937	0.0153	0.0149	3.30585	1.6781	8	536.353	7.45778
autotrophy	unfed	Aut 220 P4 Unfed	purple	G	ROI 1	1	Krueger-March-15_139.im	239.933	16363.1	1465.98	50741.6	1005.36	1.55945	225.285	3255.73	13.6905	70.5032	105287	1175201	0.0210518	4493.55	20.6457	28.6392	72205	3644261	0.00360666	2394	58.4473	8.62655	100	68	13402	13611	0.0447953	0.0428747	0.0104162	0.0198133	0.0194284	0.0035937	0.0325	0.0158	7.03516	1.78403	4	404.614	4.94298
autotrophy	unfed	Aut 220 P4 Unfed	purple	G	ROI 2	2	Krueger-March-15_139.im	180.215	16488.8	1055.86	52125.8	1038.8	1.25998	211.901	2041.8	10.7851	73.0714	84638	1321740	0.0210518	4525.52	19.3381	40.8243	83270	4178404	0.00360666	2672	65.2344	9.11367	96	130	13392	13611	0.0320176	0.0310243	0.0104162	0.0199287	0.0195393	0.0035937	0.0206	0.0159	4.46666	1.79652	4	404.614	4.94298
autotrophy	unfed	Aut 220 P4 Unfed	purple	G	ROI 3	3	Krueger-March-15_139.im	163.498	15220.5	1193.12	44976.8	1005	2.36418	183.199	2723.66	14.4959	66.2335	71158	907748	0.0210518	5195.42	25.5869	24.3783	59938	2682419	0.00360666	1988	48.5352	7.8611	109	189	13383	13613	0.0391948	0.0377165	0.0104162	0.0223448	0.0218564	0.0035937	0.0273	0.0183	5.91715	2.05758	4	404.614	4.94298
autotrophy	unfed	Aut 220 P4 Unfed	purple	G	ROI 4	4	Krueger-March-15_139.im	165.035	12161.5	573.427	51838.2	1028.44	1.1655	187.024	1239.77	26.6796	17.1821	7380	156518	0.0210518	4500.76	48.2848	13.7078	13236	667158	0.00360666	429	10.4736	3.65177	124	246	13374	13615	0.0235756	0.0230326	0.0104162	0.0198394	0.0194534	0.0035937	0.0126	0.0159	2.7345	1.78685	4	404.614	4.94298
autotrophy	unfed	Aut 220 P4 Unfed	purple	G	ROI 1	1	Krueger-March-15_140.im	146.579	13581	565.793	57790.9	1167.15	1.26152	205.143	978.964	18.7039	1.7776	11661	279904	0.0210518	4599.67	36.4671	16.6765	24055	1191071	0.00360666	687	16.7725	4.62119	77	26	13452	13614	0.0208304	0.0204053	0.0104162	0.0201961	0.0197963	0.0035937	0.01	0.0162	2.16506	1.82548	6	509.497	5.88816
autotrophy	unfed	Aut 220 P4 Unfed	purple	G	ROI 2	2	Krueger-March-15_140.im	164.531	16945.9	883.243	52666.9	1044.48	1.41151	203.221	1475.86	16.2566	1.40471	24404	468216	0.0210518	4498.67	32.6874	23.4336	28859	1455187	0.00360666	921	22.4854	5.35063	102	74	13445	13618	0.0260606	0.0253987	0.0104162	0.0198318	0.0194462	0.0035937	0.015	0.0159	3.24735	1.78603	6	509.497	5.88816
autotrophy	unfed	Aut 220 P4 Unfed	purple	G	ROI 3	3	Krueger-March-15_140.im	159.247	15891.9	622.148	60937	1077.41	1.10742	240.144	859.646	17.8839	1.99214	11236	287007	0.0210518	3902.23	35.4528	6.58193	19458	1100523	0.00360666	602	14.6973	4.32587	71	94	13442	13613	0.0195744	0.0191986	0.0104162	0.0176807	0.0173735	0.0035937	0.0088	0.0138	1.90352	1.55252	6	509.497	5.88816
autotrophy	unfed	Aut 220 P4 Unfed	purple	G	ROI 4	4	Krueger-March-15_140.im	202.374	15302.4	1548.7	49746.7	1080.7	2.27133	194.884	3807.51	18.3379	85.293	75685	747827	0.0210518	5023.34	26.4929	19.3488	52814	2431121	0.00360666	1629	39.7705	7.11599	107	124	13437	13618	0.0506033	0.0481659	0.0104162	0.0217241	0.0212622	0.0035937	0.0377	0.0177	8.18199	1.99064	6	509.497	5.88816
autotrophy	unfed	Aut 220 P4 Unfed	purple	G	ROI 5	5	Krueger-March-15_140.im	186.854	14787.7	1385.28	48696.8	1078.65	1.59297	185.589	3449.86	15.2558	102.823	93049	993290	0.0210518	5141.52	23.0677	43.9505	72453	3270963	0.00360666	2239	54.6631	8.34261	110	178	13429	13619	0.0468388	0.0447431	0.0104162	0.0221504	0.0216704	0.0035937	0.0343	0.0181	7.44011	2.03662	6	509.497	5.88816
autotrophy	unfed	Aut 220 P4 Unfed	purple	G	ROI 1	1	Krueger-March-15_141.im	291.903	16274.1	1305.61	53468	1176.64	1.44832	239.225	2810.88	11.4821	67.7151	118993	1483225	0.0210518	5101.61	18.8363	39.9044	107239	4873075	0.00360666	3038	74.1699	9.71782	130	86	13483	13637	0.0401129	0.0385659	0.0104162	0.0220064	0.0215326	0.0035937	0.0281	0.0179	6.10126	2.0211	4	484.497	4.12799
autotrophy	unfed	Aut 220 P4 Unfed	purple	G	ROI 2	2	Krueger-March-15_141.im	149.758	11725.5	1274.23	44245.8	891.508	2.33121	154.314	4162.15	18.7343	280.643	84176	774584	0.0210518	4586.6	23.2513	42.9378	58893	2922877	0.00360666	2202	53.7598	8.2734	83	22	13493	13629	0.0543363	0.051536	0.0104162	0.020149	0.019751	0.0035937	0.0411	0.0162	8.91243	1.82038	4	484.497	4.12799
autotrophy	unfed	Aut 220 P4 Unfed	purple	G	ROI 3	3	Krueger-March-15_141.im	139.263	15829.9	1007.47	57722	1467.96	1.63494	223.011	2023.17	15.3447	60.9859	41286	648711	0.0210518	6051.27	29.1124	10.2833	60157	2365448	0.00360666	1366	33.3496	6.51629	228	174	13469	13652	0.0318216	0.0308402	0.0104162	0.0254315	0.0248008	0.0035937	0.0204	0.0212	4.42675	2.38932	4	484.497	4.12799
autotrophy	unfed	Aut 220 P4 Unfed	purple	G	ROI 1	1	Krueger-March-15_142.im	163.466	15517.5	1212.92	42666.3	1126.85	0.821183	182.99	2712.99	14.3308	32.1892	72375	925926	0.0210518	6322.76	28.6105	40.6314	67239	2545900	0.00360666	1989	48.5596	7.86308	219	236	13504	13687	0.0390825	0.0376125	0.0104162	0.0264107	0.0257311	0.0035937	0.0272	0.0221	5.89461	2.49414	9	624.609	7.2045
autotrophy	unfed	Aut 220 P4 Unfed	purple	G	ROI 2	2	Krueger-March-15_142.im	135.875	17400.9	746.62	57234.8	1366.78	1.03986	221.086	1038.17	18.309	3.94213	12924	301209	0.0210518	5621.15	43.5572	5.1873	23659	990735	0.00360666	577	14.0869	4.23509	191	200	13510	13682	0.0214535	0.021003	0.0104162	0.0238803	0.0233233	0.0035937	0.0106	0.0197	2.2946	2.22285	9	624.609	7.2045
autotrophy	unfed	Aut 220 P4 Unfed	purple	G	ROI 3	3	Krueger-March-15_142.im	135.723	16341.9	837.378	58615.3	1642.83	1.83824	229.473	1434.05	21.3481	7.52968	13666	266700	0.0210518	6771	48.1197	11.9855	26811	956601	0.00360666	544	13.2812	4.1122	173	176	13514	13680	0.0256205	0.0249805	0.0104162	0.0280274	0.0272632	0.0035937	0.0146	0.0237	3.15671	2.66675	9	624.609	7.2045
autotrophy	unfed	Aut 220 P4 Unfed	purple	G	ROI 4	4	Krueger-March-15_142.im	143.143	17065	1499.44	46400.4	1024.04	1.25523	187.634	3173.82	24.2402	11.3039	32253	367069	0.0210518	5119.1	41.6822	11.5907	22027	998073	0.00360666	717	17.5049	4.72101	124	155	13517	13672	0.0439332	0.0420843	0.0104162	0.0220695	0.021593	0.0035937	0.0317	0.018	6.86383	2.02791	9	624.609	7.2045
autotrophy	unfed	Aut 220 P4 Unfed	purple	G	ROI 5	5	Krueger-March-15_142.im	184.683	17141.7	1437.15	55596.7	1733.29	3.83923	199.18	2982.55	15.4655	25.3449	71872	857255	0.0210518	7644.06	29.814	35.2057	86682	2780391	0.00360666	1667	40.6982	7.19851	161	129	13521	13678	0.0419199	0.0402333	0.0104162	0.0311762	0.0302336	0.0035937	0.0298	0.0266	6.46264	3.00141	9	624.609	7.2045
autotrophy	unfed	Aut 220 P4 Unfed	purple	G	ROI 6	6	Krueger-March-15_142.im	152.684	18475.3	769.85	63858.4	1618.66	1.37328	241.323	979.36	18.191	0.891207	12333	295975	0.0210518	6028.03	44.1936	5.65269	25931	1023011	0.00360666	534	13.0371	4.07423	127	82	13529	13672	0.0208345	0.0204093	0.0104162	0.0253477	0.0247211	0.0035937	0.01	0.0211	2.16593	2.38034	9	624.609	7.2045
autotrophy	unfed	Aut 220 P4 Unfed	purple	G	ROI 7	7	Krueger-March-15_142.im	152.514	17093.4	1252.99	58201.6	1152.82	1.74665	213.679	2482	13.0205	49.7608	76758	1047143	0.0210518	4491.9	20.8695	26.5191	70622	3565430	0.00360666	2042	49.8535	7.96715	88	67	13531	13666	0.0366511	0.0353553	0.0104162	0.0198074	0.0194227	0.0035937	0.0249	0.0158	5.40538	1.78339	9	624.609	7.2045
autotrophy	unfed	Aut 220 P4 Unfed	purple	G	ROI 8	8	Krueger-March-15_142.im	153.821	10691.9	766.168	39654	945.199	1.46089	143.595	2403.93	16.9922	48.9211	43005	600135	0.0210518	5608.92	29.0327	49.7784	53054	2225781	0.00360666	1871	45.6787	7.62627	79	18	13539	13665	0.0358294	0.0345901	0.0104162	0.0238361	0.0232812	0.0035937	0.0242	0.0197	5.23952	2.21811	9	624.609	7.2045
autotrophy	unfed	Aut 220 P4 Unfed	purple	G	ROI 1	1	Krueger-March-15_143.im	352.08	13737.8	1187.69	46093.8	1522.89	2.61541	211.813	3106.74	16.4561	205.745	67663	782645	0.0210518	8160.53	31.6098	47.3456	86759	2625963	0.00360666	1899	46.3623	7.68312	155	180	13558	13697	0.0432271	0.041436	0.0104162	0.0330389	0.0319823	0.0035937	0.031	0.0284	6.72332	3.19843	3	403.686	3.71575
autotrophy	unfed	Aut 220 P4 Unfed	purple	G	ROI 2	2	Krueger-March-15_143.im	138.563	15578.3	1434.82	48159.7	1261.52	1.5139	195.761	3375.1	20.0257	88.6169	52127	565960	0.0210518	6262.81	34.3669	22.1039	45831	1749642	0.00360666	1211	29.5654	6.13546	130	79	13574	13693	0.0460518	0.0440244	0.0104162	0.0261945	0.0255259	0.0035937	0.0336	0.0219	7.28435	2.47101	3	403.686	3.71575
autotrophy	unfed	Aut 220 P4 Unfed	purple	G	ROI 3	3	Krueger-March-15_143.im	149.077	16373.1	903.762	58145.9	1654.75	1.74155	215.813	1622.01	16.7208	9.89728	25947	470071	0.0210518	6890.59	36.7129	17.8032	47508	1669369	0.00360666	957	23.3643	5.4542	110	48	13579	13690	0.027599	0.0268578	0.0104162	0.0284587	0.0276712	0.0035937	0.0164	0.0241	3.56359	2.71271	3	403.686	3.71575
autotrophy	unfed	Aut 220 P4 Unfed	purple	G	ROI 1	1	Krueger-March-15_144.im	159.13	12753.6	1380.92	41141.6	1011.27	1.38358	165.975	4143.36	19.6599	125.694	75854	700556	0.0210518	5815.22	29.2695	36.1735	55549	2259909	0.00360666	1831	44.7022	7.5443	105	239	12153	17644	0.0541384	0.051358	0.0104162	0.0245802	0.0239905	0.0035937	0.0409	0.0204	8.87385	2.29803	4	409.155	4.88812
autotrophy	unfed	Aut 220 P4 Unfed	purple	G	ROI 2	2	Krueger-March-15_144.im	137.823	16702.3	1718.62	46371.8	867.789	1.14358	197.31	3887.79	18.0189	70.6946	81153	788684	0.0210518	4188.66	25.8709	19.0527	40977	2189674	0.00360666	1574	38.4277	6.99483	116	176	12163	17646	0.0514484	0.0489309	0.0104162	0.0187137	0.01837	0.0035937	0.0385	0.0148	8.34781	1.66478	4	409.155	4.88812
autotrophy	unfed	Aut 220 P4 Unfed	purple	G	ROI 3	3	Krueger-March-15_144.im	164.844	15408.7	1621.98	49822.3	1000.43	2.60947	183.861	4000.26	17.4503	194.462	90750	862115	0.0210518	4567.46	23.7674	10.67	55974	2787557	0.00360666	1865	45.5322	7.61403	83	161	12165	17641	0.0526322	0.0500005	0.0104162	0.0200799	0.0196847	0.0035937	0.0396	0.0161	8.57964	1.81291	4	409.155	4.88812
autotrophy	unfed	Aut 220 P4 Unfed	purple	G	ROI 4	4	Krueger-March-15_144.im	131.896	17537.8	700.958	60441.8	1529.23	2.05339	260.575	898.579	19.1323	0.434418	10241	256227	0.0210518	6015.02	47.5219	15.4449	22342	883055	0.00360666	487	11.8896	3.89081	109	93	12176	17645	0.0199842	0.0195927	0.0104162	0.0253008	0.0246765	0.0035937	0.0092	0.0211	1.98893	2.37531	4	409.155	4.88812
autotrophy	unfed	Aut 220 P4 Unfed	purple	G	ROI 1	1	Krueger-March-15_145.im	190.805	10665.1	967.098	42137.4	1041.52	1.43678	174.785	3307.42	38.7713	24.7691	13462	148458	0.0210518	5853.25	57.6162	3.1048	14498	586552	0.00360666	464	11.3281	3.79782	84	249	12199	17645	0.0453394	0.0433729	0.0104162	0.0247173	0.0241211	0.0035937	0.033	0.0205	7.14314	2.31274	6	471.973	6.3563
autotrophy	unfed	Aut 220 P4 Unfed	purple	G	ROI 2	2	Krueger-March-15_145.im	125.996	14766.7	1343.13	46188.5	1141.05	1.59637	178.852	3320.63	14.902	88.7506	91709	1008269	0.0210518	5849.61	24.8408	26.702	77911	3153752	0.00360666	2276	55.5664	8.41126	73	211	12205	17643	0.0454784	0.0435001	0.0104162	0.0247042	0.0241086	0.0035937	0.0331	0.0205	7.17071	2.31134	6	471.973	6.3563
autotrophy	unfed	Aut 220 P4 Unfed	purple	G	ROI 3	3	Krueger-March-15_145.im	141.438	16144.6	1287.58	44207.7	1135.59	2.05431	189.672	2788.4	13.0133	144.026	91508	1147400	0.0210518	6122.24	25.3905	39.4297	80706	3141840	0.00360666	2369	57.8369	8.58139	79	154	12213	17644	0.0398762	0.0383471	0.0104162	0.0256875	0.0250442	0.0035937	0.0279	0.0215	6.05383	2.41674	6	471.973	6.3563
autotrophy	unfed	Aut 220 P4 Unfed	purple	G	ROI 4	4	Krueger-March-15_145.im	139.344	15634.5	956.466	53058.6	1150.5	2.50455	210.747	1906.01	20.6557	15.5671	21004	343334	0.0210518	5012.1	38.2318	11.8679	25265	1165167	0.00360666	732	17.8711	4.77013	62	106	12221	17641	0.0305883	0.0296804	0.0104162	0.0216836	0.0212234	0.0035937	0.0193	0.0176	4.17538	1.98627	6	471.973	6.3563
autotrophy	unfed	Aut 220 P4 Unfed	purple	G	ROI 5	5	Krueger-March-15_145.im	143.154	16619.7	1966.62	45152.3	1210.99	2.00454	182.766	4620.93	15.0502	120.066	155992	1318272	0.0210518	6436.3	24.3132	28.4177	96056	3581479	0.00360666	2644	64.5508	9.06579	75	59	12228	17643	0.0591653	0.0558603	0.0104162	0.0268202	0.0261197	0.0035937	0.0454	0.0225	9.84971	2.53791	6	471.973	6.3563
autotrophy	unfed	Aut 220 P4 Unfed	purple	G	ROI 6	6	Krueger-March-15_145.im	118.005	13164.9	1112.37	40615.6	879.668	1.14723	160.644	3013.67	22.372	2.81305	34906	413114	0.0210518	5005.11	36.5332	22.3976	27604	1274517	0.00360666	1046	25.5371	5.70218	84	11	12236	17645	0.0422474	0.0405349	0.0104162	0.0216584	0.0211993	0.0035937	0.0301	0.0176	6.52802	1.98355	6	471.973	6.3563
autotrophy	unfed	Aut 210 W4 Unfed	white	I	ROI 1	1	Krueger-March-15_79.im	136.346	10153.8	460.096	27458	284.423	3.26923	180.865	1162.17	31.9574	8.21637	4785	105599	0.0209572	1850.74	52.6862	10.3011	2958	285563	0.00363361	416	10.1562	3.59602	23	7	-586	18250	0.0226565	0.0221545	0.0103699	0.0103585	0.0102523	0.00362045	0.0118	0.0066	2.55423	0.747182	12	653.955	9.17494
autotrophy	unfed	Aut 210 W4 Unfed	white	I	ROI 2	2	Krueger-March-15_79.im	122.302	11818	729.176	30634.8	438.631	1.77294	194.152	1944.13	19.8131	2.46086	23443	379947	0.0209572	2940.46	33.419	35.0431	14102	984908	0.00363361	1286	31.3965	6.3226	66	21	-588	18257	0.0308504	0.0299271	0.0103699	0.0143181	0.014116	0.00362045	0.0196	0.0105	4.23889	1.18249	12	653.955	9.17494
autotrophy	unfed	Aut 210 W4 Unfed	white	I	ROI 3	3	Krueger-March-15_79.im	122.984	15526.7	742.53	35211.7	421.816	2.18378	203.568	1281.93	12.6047	3.67833	34342	718108	0.0209572	2296.84	23.7447	9.28613	19509	1628543	0.00363361	1850	45.166	7.58335	58	70	-595	18256	0.0239114	0.023353	0.0103699	0.0119794	0.0118376	0.00362045	0.013	0.0082	2.814	0.925794	12	653.955	9.17494
autotrophy	unfed	Aut 210 W4 Unfed	white	I	ROI 4	4	Krueger-March-15_79.im	127.007	15384.6	946.959	42327	778.686	2.74128	235.199	1937.05	12.5242	8.55598	58380	948462	0.0209572	4062.99	23.3194	12.1898	48006	2609459	0.00363361	2466	60.2051	8.75531	119	88	-598	18265	0.0307761	0.0298572	0.0103699	0.0183969	0.0180646	0.00362045	0.0195	0.0144	4.22375	1.62736	12	653.955	9.17494
autotrophy	unfed	Aut 210 W4 Unfed	white	I	ROI 5	5	Krueger-March-15_79.im	117.221	17286.6	576.337	41217.8	731.789	2.27368	247.916	590.869	19.5479	1.41268	6844	205278	0.0209572	3886.11	52.878	2.68887	8690	489461	0.00363361	475	11.5967	3.84257	137	124	-604	18268	0.0166701	0.0163967	0.0103699	0.0177542	0.0174445	0.00362045	0.006	0.0138	1.30627	1.5575	12	653.955	9.17494
autotrophy	unfed	Aut 210 W4 Unfed	white	I	ROI 6	6	Krueger-March-15_79.im	140.193	15763.6	1252	42847.9	1151.42	3.19909	246.058	2789.79	16.7615	11.9383	55182	694782	0.0209572	6395.5	33.2669	7.94467	50749	1888521	0.00363361	1763	43.042	7.40289	150	167	-611	18270	0.0397117	0.0381949	0.0103699	0.0268723	0.0261691	0.00362045	0.0278	0.0225	6.03089	2.54047	12	653.955	9.17494
autotrophy	unfed	Aut 210 W4 Unfed	white	I	ROI 7	7	Krueger-March-15_79.im	119.058	15599.2	1232.37	38883.6	557.732	1.9002	234.603	2769.67	14.0952	11.1063	77177	976902	0.0209572	2947.49	21.2729	7.01186	34928	2435088	0.00363361	2505	61.1572	8.82427	110	195	-615	18264	0.0395009	0.0379999	0.0103699	0.0143436	0.0141408	0.00362045	0.0276	0.0105	5.9886	1.18529	12	653.955	9.17494
autotrophy	unfed	Aut 210 W4 Unfed	white	I	ROI 8	8	Krueger-March-15_79.im	139.613	16518.3	965.314	40637.2	415.105	1.09501	225.829	1788.5	16.5706	7.14546	29973	512892	0.0209572	1811.23	24.8882	2.14408	12889	1261784	0.00363361	1242	30.3223	6.21349	111	242	-622	18264	0.0292196	0.0283901	0.0103699	0.0102149	0.0101116	0.00362045	0.018	0.0065	3.90574	0.731333	12	653.955	9.17494
autotrophy	unfed	Aut 210 W4 Unfed	white	I	ROI 9	9	Krueger-March-15_79.im	148.173	15884	1280.73	41346.3	776.562	2.76757	243.892	2847.39	16.4331	22.4089	59234	734635	0.0209572	4168.94	27.5295	14.7183	35916	1912266	0.00363361	1850	45.166	7.58335	167	211	-618	18273	0.0403153	0.0387529	0.0103699	0.0187819	0.0184356	0.00362045	0.0284	0.0148	6.15183	1.66917	12	653.955	9.17494
autotrophy	unfed	Aut 210 W4 Unfed	white	I	ROI 10	10	Krueger-March-15_79.im	200.207	16252	1003.26	46134.4	715.705	1.34541	283.674	1945.6	21.7979	2.05951	19388	314070	0.0209572	3269.44	36.5836	1.77555	13831	891548	0.00363361	773	18.8721	4.9019	166	245	-623	18272	0.0308657	0.0299416	0.0103699	0.0155135	0.0152765	0.00362045	0.0196	0.0117	4.24202	1.31324	12	653.955	9.17494
autotrophy	unfed	Aut 210 W4 Unfed	white	I	ROI 11	11	Krueger-March-15_79.im	322.462	12336.6	1090.56	33684.1	491.282	2.05128	253.436	3218.15	42.6765	0.365912	10633	120282	0.0209572	3013.91	58.4176	3.74017	4790	328420	0.00363361	390	9.52148	3.48183	206	247	-623	18279	0.0442003	0.0423293	0.0103699	0.014585	0.0143753	0.00362045	0.032	0.0108	6.92699	1.21171	12	653.955	9.17494
autotrophy	unfed	Aut 210 W4 Unfed	white	I	ROI 12	12	Krueger-March-15_79.im	116.262	14722.5	625.105	24709.7	334.84	1.50628	188.173	1026	19.5417	7.09461	11205	263900	0.0209572	2729.33	48.4624	7.19258	6002	442922	0.00363361	717	17.5049	4.72101	94	40	-591	18261	0.0212296	0.0207883	0.0103699	0.0135509	0.0133697	0.00362045	0.0104	0.0097	2.25811	1.09841	12	653.955	9.17494
autotrophy	unfed	Aut 210 W4 Unfed	white	I	ROI 1	1	Krueger-March-15_80.im	119.184	12792.7	1104.08	31187.2	505.472	1.86174	205.197	3118.17	16.4358	3.95908	68199	790206	0.0209572	3460.49	25.447	10.2568	31223	1926431	0.00363361	2059	50.2685	8.00024	71	38	-634	18246	0.0431527	0.0413676	0.0103699	0.0162077	0.0159492	0.00362045	0.031	0.0123	6.71853	1.38903	9	577.368	7.79399
autotrophy	unfed	Aut 210 W4 Unfed	white	I	ROI 2	2	Krueger-March-15_80.im	116.877	15653.7	1206.84	33042.5	464.351	1.78947	214.281	2678.75	11.8856	15.5239	103185	1338390	0.0209572	2867.54	19.5461	9.10534	39702	2825133	0.00363361	2850	69.5801	9.41234	56	95	-642	18243	0.0385482	0.0371174	0.0103699	0.0140531	0.0138584	0.00362045	0.0267	0.0102	5.79733	1.15347	9	577.368	7.79399
autotrophy	unfed	Aut 210 W4 Unfed	white	I	ROI 3	3	Krueger-March-15_80.im	111.034	14691.6	1155.58	32658.5	690.873	1.4556	209.432	2753.14	13.8343	5.60417	79388	1009316	0.0209572	4821.9	27.0043	8.44041	47463	2243636	0.00363361	2290	55.9082	8.43709	105	82	-640	18251	0.0393276	0.0378395	0.0103699	0.0211545	0.0207163	0.00362045	0.0275	0.0171	5.95384	1.92612	9	577.368	7.79399
autotrophy	unfed	Aut 210 W4 Unfed	white	I	ROI 4	4	Krueger-March-15_80.im	159.839	16632.3	1433.8	35349.5	708.526	1.91535	224.405	3113.41	19.8995	3.36958	46412	538388	0.0209572	4516.12	36.787	6.21007	22935	1144264	0.00363361	1079	26.3428	5.79143	120	125	-647	18253	0.0431027	0.0413217	0.0103699	0.0200434	0.0196496	0.00362045	0.031	0.016	6.70858	1.80594	9	577.368	7.79399
autotrophy	unfed	Aut 210 W4 Unfed	white	I	ROI 5	5	Krueger-March-15_80.im	746.93	16055.1	1374.89	43566.4	880.614	1.82018	378.596	3086.23	17.0039	4.70017	62695	732111	0.0209572	4562.82	28.0392	10.7241	40156	1986630	0.00363361	1520	37.1094	6.8738	128	164	-653	18255	0.042818	0.0410599	0.0103699	0.0202131	0.0198126	0.00362045	0.0307	0.0162	6.65184	1.82431	9	577.368	7.79399
autotrophy	unfed	Aut 210 W4 Unfed	white	I	ROI 6	6	Krueger-March-15_80.im	142.757	15613.5	1357.9	37094.7	343.653	1.79128	233.411	3149.88	23.1693	4.55485	34871	400955	0.0209572	1549.59	27.2656	3.40031	8825	952592	0.00363361	856	20.8984	5.15836	89	204	-660	18248	0.0434849	0.0416728	0.0103699	0.0092642	0.00917916	0.00362045	0.0313	0.0056	6.78469	0.626277	9	577.368	7.79399
autotrophy	unfed	Aut 210 W4 Unfed	white	I	ROI 7	7	Krueger-March-15_80.im	144.408	15552.1	1172.5	41886.1	745.468	2.64985	242.654	2597.4	14.728	20.4206	64159	851011	0.0209572	3898.02	24.466	10.1182	40792	2292008	0.00363361	1824	44.5312	7.52987	132	208	-660	18255	0.0376958	0.0363264	0.0103699	0.0177975	0.0174863	0.00362045	0.026	0.0139	5.62589	1.56221	9	577.368	7.79399
autotrophy	unfed	Aut 210 W4 Unfed	white	I	ROI 8	8	Krueger-March-15_80.im	134.124	16150.9	985.903	41555.1	535.222	3.07422	233.289	1912.75	20.0249	2.22451	22449	367757	0.0209572	2544.63	32.3148	0.940172	12187	946209	0.00363361	759	18.5303	4.85731	96	243	-666	18250	0.0305215	0.0296175	0.0103699	0.0128798	0.012716	0.00362045	0.0192	0.0091	4.17179	1.02476	9	577.368	7.79399
autotrophy	unfed	Aut 210 W4 Unfed	white	I	ROI 1	1	Krueger-March-15_81.im	118.361	15197.9	1316.64	37281.3	1114.22	2.53066	219.666	3133.81	12.539	20.5341	118103	1363255	0.0209572	7225.15	26.4032	11.2595	99946	3344130	0.00363361	2990	72.9981	9.64075	48	104	-826	18182	0.0433166	0.0415181	0.0103699	0.029887	0.0290197	0.00362045	0.0311	0.0254	6.75116	2.86163	4	428.564	4.66674
autotrophy	unfed	Aut 210 W4 Unfed	white	I	ROI 2	2	Krueger-March-15_81.im	119.027	17129.8	621.608	45819.3	980.384	2.43363	258.186	731.534	19.1992	0.454353	8429	232280	0.0209572	4888.56	51.6153	0.905325	13294	621310	0.00363361	452	11.0352	3.74839	33	146	-832	18180	0.0181441	0.0178207	0.0103699	0.0213967	0.0209485	0.00362045	0.0075	0.0173	1.61491	1.95228	4	428.564	4.66674
autotrophy	unfed	Aut 210 W4 Unfed	white	I	ROI 4	4	Krueger-March-15_81.im	120.138	13002.5	827.673	32407.6	636.13	2.30339	207.141	2037.38	19.7517	3.02788	25153	395146	0.0209572	4402.07	39.2322	2.87978	19332	984868	0.00363361	1013	24.7314	5.61151	10	62	-819	18176	0.0318275	0.0308457	0.0103699	0.019629	0.0192511	0.00362045	0.0205	0.0156	4.43799	1.76105	4	428.564	4.66674
autotrophy	unfed	Aut 210 W4 Unfed	white	I	ROI 1	1	Krueger-March-15_82.im	146.468	16190.3	1636.36	42664	1164.73	2.66086	238.268	3822.7	19.4569	7.50461	67647	669307	0.0209572	6513.22	34.7038	7.28557	48150	1763729	0.00363361	1378	33.6426	6.54485	138	226	-891	18158	0.0505351	0.0481042	0.0103699	0.0273001	0.0265746	0.00362045	0.0377	0.023	8.17864	2.58615	1	258.936	1.93098
autotrophy	unfed	Aut 210 W4 Unfed	white	I	ROI 1	1	Krueger-March-15_83.im	120.703	14941.3	996.803	43061.8	891.427	2.55197	248.416	2183.37	12.4691	12.1214	69527	1042156	0.0209572	4697.11	23.0828	12.0636	62177	3003562	0.00363361	2325	56.7627	8.50132	110	109	-500	18291	0.0333573	0.0322805	0.0103699	0.0207011	0.0202812	0.00362045	0.0219	0.0167	4.74897	1.8771	6	506.396	5.92421
autotrophy	unfed	Aut 210 W4 Unfed	white	I	ROI 2	2	Krueger-March-15_83.im	123.212	14454.5	618.005	42046.7	741.119	1.70316	232.944	1040.12	18.4861	1.15179	12700	297040	0.0209572	3850.85	39.6517	4.44323	15230	864060	0.00363361	685	16.7236	4.61445	78	46	-490	18286	0.0213776	0.0209302	0.0103699	0.0176261	0.0173208	0.00362045	0.0106	0.0137	2.28886	1.54356	6	506.396	5.92421
autotrophy	unfed	Aut 210 W4 Unfed	white	I	ROI 3	3	Krueger-March-15_83.im	119.294	13590.2	435.401	38762.8	662.618	2.23945	245.22	528.729	21.8433	3.22979	5055	157782	0.0209572	3704.46	54.0932	4.29286	7693	450036	0.00363361	387	9.44824	3.46841	74	26	-487	18285	0.0160189	0.0157664	0.0103699	0.0170942	0.0168069	0.00362045	0.0054	0.0132	1.16964	1.48566	6	506.396	5.92421
autotrophy	unfed	Aut 210 W4 Unfed	white	I	ROI 4	4	Krueger-March-15_83.im	187.828	12398.5	389.34	38741.5	431.424	1.11376	237.709	498.396	21.7525	0.754264	4894	155849	0.0209572	2064.71	41.8479	5.18276	5423	486981	0.00363361	419	10.2295	3.60896	19	35	-488	18277	0.0157011	0.0154584	0.0103699	0.011136	0.0110133	0.00362045	0.0051	0.0074	1.10289	0.832924	6	506.396	5.92421
autotrophy	unfed	Aut 210 W4 Unfed	white	I	ROI 5	5	Krueger-March-15_83.im	354.592	12438.6	692.993	40367.6	617.517	1.66667	298.844	1658.43	19.1364	6.3796	20374	365694	0.0209572	3209.96	31.483	13.1136	18155	1186806	0.00363361	980	23.9258	5.51935	40	7	-484	18280	0.0278566	0.0271017	0.0103699	0.0152974	0.0150669	0.00362045	0.0167	0.0114	3.62649	1.28962	6	506.396	5.92421
autotrophy	unfed	Aut 210 W4 Unfed	white	I	ROI 1	1	Krueger-March-15_84.im	115.423	16646.7	1025.5	43068.7	812.811	1.56282	232.963	1939.49	13.5623	6.01621	49870	809531	0.0209572	4193.85	26.3696	1.02651	39527	2094429	0.00363361	1621	39.5752	7.0985	119	101	-453	18322	0.0308018	0.0298814	0.0103699	0.0188724	0.0185229	0.00362045	0.0195	0.0149	4.22898	1.679	4	541.479	3.69358
autotrophy	unfed	Aut 210 W4 Unfed	white	I	ROI 2	2	Krueger-March-15_84.im	126.81	16320	1078.93	43787.1	683.911	2.00936	246.793	2154.57	11.6332	16.5524	78395	1185808	0.0209572	3298.48	19.4327	5.89587	49693	3181574	0.00363361	2422	59.1309	8.67685	143	147	-460	18326	0.0330555	0.0319978	0.0103699	0.015619	0.0153788	0.00362045	0.0216	0.0118	4.6877	1.32477	4	541.479	3.69358
autotrophy	unfed	Aut 210 W4 Unfed	white	I	ROI 3	3	Krueger-March-15_84.im	287.113	17382.1	1091.32	56295.7	991.975	3.36894	328.335	1995.81	10.9406	2.22696	79688	1269244	0.0209572	3849.39	18.1764	16.0014	72434	4110709	0.00363361	2434	59.4238	8.69832	187	170	-464	18333	0.0313919	0.0304365	0.0103699	0.0176208	0.0173157	0.00362045	0.0201	0.0137	4.34929	1.54299	4	541.479	3.69358
autotrophy	unfed	Aut 210 W4 Unfed	white	I	ROI 4	4	Krueger-March-15_84.im	149.045	14802.7	1076.75	35454.2	706.545	2.6626	208.943	2470.88	15.6188	12.0094	52976	728294	0.0209572	4484.46	29.7075	6.32526	34762	1744346	0.00363361	1640	40.0391	7.13998	234	236	-474	18340	0.0363699	0.0350936	0.0103699	0.0199284	0.019539	0.00362045	0.0247	0.0159	5.35869	1.79348	4	541.479	3.69358
autotrophy	unfed	Aut 210 W4 Unfed	white	I	ROI 1	1	Krueger-March-15_85.im	124.099	14096.9	1154.51	31041.1	512.707	1.73631	206.201	2907.89	16.5246	7.92719	60508	738817	0.0209572	3545.64	27.9583	5.55069	26871	1626862	0.00363361	1747	42.6514	7.36922	59	47	-186	18391	0.0409492	0.0393384	0.0103699	0.0165171	0.0162487	0.00362045	0.029	0.0126	6.27872	1.42277	4	559.448	3.57495
autotrophy	unfed	Aut 210 W4 Unfed	white	I	ROI 2	2	Krueger-March-15_85.im	116.201	14140	1360.39	34450	480.466	1.89951	220.343	3590.72	14.4261	10.2938	111008	1153826	0.0209572	2838.27	19.5194	3.33224	39206	2811118	0.00363361	2720	66.4062	9.19517	97	81	-191	18397	0.0481043	0.0458965	0.0103699	0.0139468	0.0137549	0.00362045	0.0355	0.0101	7.70015	1.14181	4	559.448	3.57495
autotrophy	unfed	Aut 210 W4 Unfed	white	I	ROI 3	3	Krueger-March-15_85.im	190.526	16376.2	1458.5	39252.3	667.209	3.3211	245.953	3249.73	15.3532	4.67724	83441	936882	0.0209572	3677.98	24.1463	4.45005	38171	2245625	0.00363361	1907	46.5576	7.69929	153	220	-213	18406	0.0445312	0.0426327	0.0103699	0.0169979	0.0167138	0.00362045	0.0323	0.0131	6.99275	1.47518	4	559.448	3.57495
autotrophy	unfed	Aut 210 W4 Unfed	white	I	ROI 1	1	Krueger-March-15_70.im	132.57	14195	1023.43	37122.5	719.216	2.78209	230.965	2431.51	12.6339	12.7955	79091	1096990	0.0210107	4361.89	22.9626	12.5097	55581	2868829	0.0036133	2576	62.8906	8.94845	164	162	-1621	13480	0.0360491	0.0347948	0.0103961	0.0193741	0.0190059	0.00360029	0.0244	0.0154	5.28825	1.73569	4	599.902	3.33388
autotrophy	unfed	Aut 210 W4 Unfed	white	I	ROI 2	2	Krueger-March-15_70.im	127.164	12877.9	1152.93	32769.1	590.441	1.74596	218.58	3261.08	15.8002	12.7774	79241	885097	0.0210107	3986.64	24.9761	11.954	40581	2252217	0.0036133	2291	55.9326	8.43893	227	137	-1617	13490	0.044764	0.0428461	0.0103961	0.0180182	0.0176993	0.00360029	0.0324	0.0141	7.03331	1.58848	4	599.902	3.33388
autotrophy	unfed	Aut 210 W4 Unfed	white	I	ROI 3	3	Krueger-March-15_70.im	136.537	13995.8	994.743	39584.8	213.373	3.02284	239.757	2382.78	14.2274	15.148	60550	851923	0.0210107	491.785	13.1251	1.31414	12988	2409528	0.0036133	2029	49.5361	7.94175	111	121	-1615	13472	0.0355373	0.0343177	0.0103961	0.00539027	0.00536137	0.00360029	0.0239	0.0018	5.18484	0.198414	4	599.902	3.33388
autotrophy	unfed	Aut 210 W4 Unfed	white	I	ROI 4	4	Krueger-March-15_70.im	131.067	13937.8	1372.06	31340.6	179.758	1.79758	215.827	3685.31	26.2063	5.19413	35111	356669	0.0210107	587.361	23.4714	0.414681	4600	802007	0.0036133	853	20.8252	5.14932	76	137	-1617	13466	0.0492207	0.0469117	0.0103961	0.00573561	0.0057029	0.00360029	0.0365	0.0021	7.91451	0.236893	4	599.902	3.33388
autotrophy	unfed	Aut 210 W4 Unfed	white	I	ROI 1	1	Krueger-March-15_71.im	128.571	12675.6	1015.56	33359.9	537.056	2.39411	212.457	2813.28	14.2632	13.8203	77203	963599	0.0210107	3455.44	22.2272	8.36862	40827	2536020	0.0036133	2534	61.8652	8.8752	183	132	-1614	13519	0.0400597	0.0385167	0.0103961	0.0160988	0.0158438	0.00360029	0.0281	0.0122	6.09496	1.37943	2	617.847	1.61852
autotrophy	unfed	Aut 210 W4 Unfed	white	I	ROI 2	2	Krueger-March-15_71.im	127.636	12248.9	1010.12	32654.8	543.253	2.15401	209.844	2925	13.3343	12.2102	93790	1137306	0.0210107	3604.16	20.6701	12.5791	50441	3031998	0.0036133	3095	75.5615	9.80856	93	81	-1606	13505	0.0412334	0.0396005	0.0103961	0.0166362	0.016364	0.00360029	0.0292	0.0128	6.32986	1.43803	2	617.847	1.61852
autotrophy	unfed	Aut 210 W4 Unfed	white	I	ROI 1	1	Krueger-March-15_72.im	114.003	11926.5	828.404	33076.8	565.197	1.86782	202.851	2305.91	12.4875	8.55131	74954	1079107	0.0210107	3729.04	21.09	15.7331	51139	2992784	0.0036133	3016	73.6328	9.68257	43	84	-1572	13553	0.0347296	0.033564	0.0103961	0.0170874	0.0168004	0.00360029	0.0232	0.0132	5.02148	1.4872	9	701.758	6.41247
autotrophy	unfed	Aut 210 W4 Unfed	white	I	ROI 3	3	Krueger-March-15_72.im	122.449	12765.8	1030.52	36471.9	592.071	1.61912	222.77	2842.09	14.1043	13.8222	80195	993435	0.0210107	3492.75	21.0997	2.70298	46075	2838242	0.0036133	2594	63.3301	8.97966	106	112	-1576	13563	0.0403625	0.0387966	0.0103961	0.0162336	0.0159743	0.00360029	0.0284	0.0124	6.15561	1.39413	9	701.758	6.41247
autotrophy	unfed	Aut 210 W4 Unfed	white	I	ROI 4	4	Krueger-March-15_72.im	116.104	13021	924.805	37590.1	601.342	2.09957	215.022	2380.39	16.9247	9.33553	42726	601570	0.0210107	3427.35	26.7737	6.6705	27782	1736663	0.0036133	1540	37.5977	6.91887	160	107	-1575	13572	0.0355121	0.0342942	0.0103961	0.0159973	0.0157455	0.00360029	0.0239	0.0121	5.17975	1.36835	9	701.758	6.41247
autotrophy	unfed	Aut 210 W4 Unfed	white	I	ROI 5	5	Krueger-March-15_72.im	109.645	10934.1	1105.9	27947.1	439.157	1.57462	196.92	3813.88	16.3447	10.3086	95517	944377	0.0210107	3348.89	22.5047	10.6563	37930	2413794	0.0036133	2879	70.2881	9.4601	139	61	-1568	13568	0.0505714	0.0481371	0.0103961	0.0157139	0.0154707	0.00360029	0.0377	0.0119	8.1801	1.3374	9	701.758	6.41247
autotrophy	unfed	Aut 210 W4 Unfed	white	I	ROI 6	6	Krueger-March-15_72.im	128.296	13323.1	913.838	32444.2	593.846	1.57805	204.953	2264.55	12.2994	14.8631	75282	1097559	0.0210107	4065.61	23.1112	8.58126	48921	2672756	0.0036133	2746	67.041	9.23901	213	120	-1577	13580	0.0342952	0.033158	0.0103961	0.0183036	0.0179746	0.00360029	0.0228	0.0144	4.9335	1.61949	9	701.758	6.41247
autotrophy	unfed	Aut 210 W4 Unfed	white	I	ROI 7	7	Krueger-March-15_72.im	112.346	15184.5	482.811	26102.8	353.656	2.75404	201.899	513.34	21.5591	1.51683	5084	159893	0.0210107	2749.64	61.8596	2.83971	3724	274863	0.0036133	351	8.56934	3.30315	194	71	-1570	13577	0.0158981	0.0156493	0.0103961	0.0135486	0.0133675	0.00360029	0.0053	0.0098	1.1386	1.10043	9	701.758	6.41247
autotrophy	unfed	Aut 210 W4 Unfed	white	I	ROI 9	9	Krueger-March-15_72.im	124.893	10363.1	594.973	25106.4	250.366	1.6301	176.417	1732.55	14.2187	2.67734	39054	680232	0.0210107	1759.86	21.6356	8.5825	16434	1647982	0.0036133	2188	53.418	8.24705	26	27	-1563	13551	0.0287064	0.0279053	0.0103961	0.00997219	0.00987373	0.00360029	0.0175	0.0063	3.795	0.706804	9	701.758	6.41247
autotrophy	unfed	Aut 210 W4 Unfed	white	I	ROI 1	1	Krueger-March-15_74.im	125.094	13794.1	742.884	36996.6	818.102	1.56055	208.24	1563.24	24.1206	3.72089	11901	220981	0.0210107	5119.87	54.0451	11.2821	13106	592685	0.0036133	534	13.0371	4.07423	89	147	-1559	13631	0.0269277	0.0262216	0.0103961	0.0221129	0.0216345	0.00360029	0.0158	0.018	3.43006	2.03185	7	771.631	4.53585
autotrophy	unfed	Aut 210 W4 Unfed	white	I	ROI 2	2	Krueger-March-15_74.im	116.395	12817	1094.9	32956.9	709.039	1.33008	205.7	3065.8	21.0911	15.8632	40336	472180	0.0210107	4954.15	37.2346	5.30885	26121	1214133	0.0036133	1228	29.9805	6.17837	131	152	-1560	13637	0.0427125	0.0409629	0.0103961	0.0215141	0.021061	0.00360029	0.0306	0.0175	6.62515	1.96723	7	771.631	4.53585
autotrophy	unfed	Aut 210 W4 Unfed	white	I	ROI 3	3	Krueger-March-15_74.im	118.074	12569.4	1094.58	31288.2	619.73	1.76877	200.579	3144.71	16.5631	13.1109	68072	781690	0.0210107	4481.73	28.1978	9.02844	38541	1945812	0.0036133	2073	50.6103	8.0274	174	174	-1564	13644	0.0435416	0.0417248	0.0103961	0.0198072	0.0194224	0.00360029	0.0313	0.0158	6.79028	1.78262	7	771.631	4.53585
autotrophy	unfed	Aut 210 W4 Unfed	white	I	ROI 4	4	Krueger-March-15_74.im	126.139	13362.3	612	39771.6	763.611	1.44444	221.417	1179.87	15.0186	2.46129	22032	481042	0.0210107	4313.67	32.3547	5.70482	27490	1431779	0.0036133	1200	29.2969	6.10753	131	210	-1569	13637	0.0229003	0.0223876	0.0103961	0.0191999	0.0188382	0.00360029	0.012	0.0152	2.59908	1.71679	7	771.631	4.53585
autotrophy	unfed	Aut 210 W4 Unfed	white	I	ROI 5	5	Krueger-March-15_74.im	109.86	11988.9	886.296	29547.9	573.247	1.76391	188.218	2518.52	18.4183	2.99778	39192	530148	0.0210107	4369.22	34.0489	6.24057	25349	1306608	0.0036133	1474	35.9863	6.76899	197	222	-1571	13647	0.0369633	0.0356457	0.0103961	0.0194006	0.0190314	0.00360029	0.0252	0.0154	5.47268	1.73856	7	771.631	4.53585
autotrophy	unfed	Aut 210 W4 Unfed	white	I	ROI 6	6	Krueger-March-15_74.im	116.044	9231.36	884.474	20499.8	504.841	1.45228	153.562	3560.16	29.8474	0.644402	25579	266971	0.0210107	5815.56	57.0963	9.0256	14600	592853	0.0036133	964	23.5352	5.47411	235	243	-1575	13653	0.0479059	0.0457159	0.0103961	0.0246267	0.0240348	0.00360029	0.0353	0.0204	7.65533	2.30227	7	771.631	4.53585
autotrophy	unfed	Aut 210 W4 Unfed	white	I	ROI 7	7	Krueger-March-15_74.im	106.031	9751.82	801.908	25620.8	492.574	0.923077	178.81	2913.8	20.5925	1.90971	39093	475401	0.0210107	4320.77	34.6646	21.4041	24013	1249015	0.0036133	1625	39.6728	7.10725	14	29	-1541	13619	0.0411158	0.0394921	0.0103961	0.0192255	0.0188629	0.00360029	0.0291	0.0153	6.30635	1.71958	7	771.631	4.53585
autotrophy	unfed	Aut 210 W4 Unfed	white	I	ROI 1	1	Krueger-March-15_75.im	118.503	12145.5	687.864	30147.7	609.281	1.31736	192.036	1695.55	14.9258	10.478	34462	608491	0.0210107	4593.19	32.3353	13.7792	30525	1510401	0.0036133	1670	40.7715	7.20499	23	61	-1410	13860	0.0283176	0.0275378	0.0103961	0.0202099	0.0198095	0.00360029	0.0171	0.0162	3.71534	1.82623	6	652.051	4.60087
autotrophy	unfed	Aut 210 W4 Unfed	white	I	ROI 2	2	Krueger-March-15_75.im	110.255	13920.5	792.083	27312.6	715.476	1.8646	196.414	1708.17	11.8476	8.93755	55224	970536	0.0210107	6249.83	32.8826	13.8956	49883	1904236	0.0036133	2324	56.7383	8.4995	72	82	-1413	13868	0.0284503	0.0276632	0.0103961	0.0261958	0.0255271	0.00360029	0.0173	0.0219	3.74253	2.47041	6	652.051	4.60087
autotrophy	unfed	Aut 210 W4 Unfed	white	I	ROI 3	3	Krueger-March-15_75.im	121.589	13332.2	1164.38	33023.1	727.013	1.39082	218.9	3156.75	15.7907	10.6753	75347	862725	0.0210107	5092.85	28.3983	10.4534	47045	2136922	0.0036133	2157	52.6611	8.18842	136	99	-1416	13878	0.043668	0.0418409	0.0103961	0.0220153	0.0215411	0.00360029	0.0314	0.0179	6.81545	2.02132	6	652.051	4.60087
autotrophy	unfed	Aut 210 W4 Unfed	white	I	ROI 4	4	Krueger-March-15_75.im	119.466	13062.4	1092.43	31502.3	618.649	1.68132	208.916	2980.43	15.5699	19.843	70822	846834	0.0210107	4434.97	27.4038	7.91127	40107	2042296	0.0036133	2161	52.7588	8.19601	180	71	-1412	13885	0.0418158	0.0401374	0.0103961	0.0196382	0.01926	0.00360029	0.0297	0.0157	6.44622	1.76431	6	652.051	4.60087
autotrophy	unfed	Aut 210 W4 Unfed	white	I	ROI 5	5	Krueger-March-15_75.im	132.7	14054.6	695.063	34391.9	838.851	2.65347	203.498	1353.78	10.5086	7.69146	52651	1064636	0.0210107	5750.33	27.1034	14.4242	63543	2605187	0.0036133	2525	61.6455	8.85943	231	105	-1417	13893	0.0247272	0.0241305	0.0103961	0.024391	0.0238102	0.00360029	0.0137	0.0202	2.97685	2.27697	6	652.051	4.60087
autotrophy	unfed	Aut 210 W4 Unfed	white	I	ROI 1	1	Krueger-March-15_76.im	113.319	12324.8	622.809	31340.6	584.177	1.4335	201.216	1405.12	13.306	5.60991	34323	679218	0.0210107	4158.62	29.0172	13.0486	32194	1727180	0.0036133	1837	44.8486	7.55666	17	69	-1411	13901	0.0252666	0.0246439	0.0103961	0.0186396	0.0182986	0.00360029	0.0142	0.0147	3.08811	1.65599	2	222.998	4.48434
autotrophy	unfed	Aut 211 O4 Unfed	orange	A	ROI 1	1	Krueger-May-2015_85.im	54.3511	24120	2035.88	63884.3	829.469	3.1617	285.657	3005.77	9.26213	19.2347	202835	2403080	0.0210712	2554.98	12.4464	1.71516	82640	6364793	0.00365232	3321	81.0791	10.1604	86	203	-2735	-13474	0.0422031	0.0404942	0.0104257	0.0129839	0.0128175	0.00363903	0.0301	0.0092	6.51713	1.0341	4	677.661	2.95133
autotrophy	unfed	Aut 211 O4 Unfed	orange	A	ROI 2	2	Krueger-May-2015_85.im	62.3254	26300.5	2496.35	56631.3	1164.66	2.82727	285.546	3504.57	8.62811	2.71903	298439	3144227	0.0210712	4630.84	15.2447	2.17903	139235	6770276	0.00365232	3985	97.29	11.1298	116	143	-2726	-13469	0.0474582	0.045308	0.0104257	0.0205656	0.0201512	0.00363903	0.0349	0.0165	7.5605	1.86036	4	677.661	2.95133
autotrophy	unfed	Aut 211 O4 Unfed	orange	A	ROI 3	3	Krueger-May-2015_85.im	46.6284	22927.8	1612.18	56706.4	1260.14	3.91755	258.531	2337.04	10.0457	19.0041	118108	1679690	0.0210712	5084.42	20.2464	2.77066	92318	4154308	0.00365232	2442	59.6191	8.7126	29	116	-2722	-13483	0.0351577	0.0339636	0.0104257	0.0222222	0.0217391	0.00363903	0.0235	0.0181	5.10167	2.03927	4	677.661	2.95133
autotrophy	unfed	Aut 211 O4 Unfed	orange	A	ROI 4	4	Krueger-May-2015_85.im	42.2426	23726.9	1386.36	52266.9	1251.14	2.56737	247.981	1772.98	7.06449	19.2642	163078	2790999	0.0210712	5554.07	17.2876	8.77912	147172	6148159	0.00365232	3921	95.7275	11.0401	34	55	-2712	-13482	0.029215	0.0283857	0.0104257	0.0239376	0.023378	0.00363903	0.018	0.0197	3.8927	2.22391	4	677.661	2.95133
autotrophy	unfed	Aut 211 O4 Unfed	orange	A	ROI 1	1	Krueger-May-2015_86.im	54.4025	24216	2035.94	61112.7	1466.22	1.96541	263.05	2990.01	10.539	17.1254	155383	1848167	0.0210712	5569	19.8714	5.40988	111902	4664124	0.00365232	2544	62.1094	8.8927	168	204	-2694	-13431	0.042037	0.0403412	0.0104257	0.0239921	0.0234299	0.00363903	0.0299	0.0198	6.48398	2.22976	4	492.334	4.06228
autotrophy	unfed	Aut 211 O4 Unfed	orange	A	ROI 2	2	Krueger-May-2015_86.im	60.1763	21291.5	823.397	54486.6	1084.21	2.24359	263.221	835.332	18.4519	1.10989	10276	265718	0.0210712	4448.25	47.301	2.87288	13531	679993	0.00365232	416	10.1562	3.59602	189	245	-2700	-13428	0.0193363	0.0189695	0.0104257	0.0198987	0.0195105	0.00363903	0.0085	0.0159	1.8518	1.78818	4	492.334	4.06228
autotrophy	unfed	Aut 211 O4 Unfed	orange	A	ROI 3	3	Krueger-May-2015_86.im	51.6283	24992.9	1865.69	61052.3	1671.82	2.72031	261.149	2542.7	11.7683	18.8201	97389	1304628	0.0210712	6497.54	25.725	4.33871	87269	3186929	0.00365232	1740	42.4805	7.35444	108	124	-2681	-13441	0.0373244	0.0359814	0.0104257	0.0273834	0.0266535	0.00363903	0.0256	0.023	5.53903	2.59295	4	492.334	4.06228
autotrophy	unfed	Aut 211 O4 Unfed	orange	A	ROI 4	4	Krueger-May-2015_86.im	57.6448	26177.8	1564.07	50479.7	900.038	2.46914	242.735	1835.55	7.19275	13.2716	164697	2756517	0.0210712	3881.74	15.9981	7.71872	94774	5315515	0.00365232	3510	85.6934	10.4455	53	99	-2677	-13449	0.0298741	0.0290075	0.0104257	0.0178297	0.0175174	0.00363903	0.0186	0.0139	4.02748	1.56362	4	492.334	4.06228
autotrophy	unfed	Aut 211 O4 Unfed	orange	A	ROI 1	1	Krueger-May-2015_87.im	51.2466	24646.7	2294.15	59404.2	1451.93	2.19659	258.1	3417.48	14.2911	21.9321	104441	1122039	0.0210712	5692.05	26.3454	4.34249	66099	2704374	0.00365232	1821	44.458	7.52367	124	170	-2638	-13408	0.0465407	0.044471	0.0104257	0.0244415	0.0238584	0.00363903	0.034	0.0202	7.37909	2.27803	3	446.533	3.35921
autotrophy	unfed	Aut 211 O4 Unfed	orange	A	ROI 2	2	Krueger-May-2015_87.im	56.4131	25222.5	1720.28	67144.6	1413.7	2.66456	271.06	2236.86	10.1279	16.5443	109109	1599737	0.0210712	4764.72	19.4533	6.87735	89664	4258643	0.00365232	2537	61.9385	8.88046	87	76	-2623	-13414	0.0341022	0.0329776	0.0104257	0.0210546	0.0206204	0.00363903	0.0226	0.017	4.88796	1.91323	3	446.533	3.35921
autotrophy	unfed	Aut 211 O4 Unfed	orange	A	ROI 3	3	Krueger-May-2015_87.im	56.6208	23664.7	1793.17	62100.9	1261.2	2.50313	258.924	2596.09	13.9355	18.1855	71637	945405	0.0210712	4560.55	25.0226	4.45906	50385	2480930	0.00365232	1598	39.0137	7.04796	61	20	-2615	-13418	0.0378869	0.0365039	0.0104257	0.0203089	0.0199047	0.00363903	0.0261	0.0163	5.65227	1.83259	3	446.533	3.35921
autotrophy	unfed	Aut 211 O4 Unfed	orange	A	ROI 1	1	Krueger-August-2015_5.im	28.6468	20128.7	2327.68	48995.6	1195.5		178.28	4447.95	12.3798	19.7956	216055	1868347	0.0212263	5634.57	20.1582	1.23386	110966	4547770	0.00367772	3094	75.5371	9.80698	148	211	11328	14654	0.0578198	0.0546594	0.0105017	0.0244001	0.0238189	0.00366424	0.0442	0.0202	9.5709	2.27075	4	497.07	4.02358
autotrophy	unfed	Aut 211 O4 Unfed	orange	A	ROI 2	2	Krueger-August-2015_5.im	34.398	20603	1574.01	60251.2	1666.64		195.277	2599.17	10.0168	11.0007	138969	1819041	0.0212263	6521.4	19.8768	4.05215	147148	5319575	0.00367772	2943	71.8506	9.56467	117	122	11341	14649	0.0381984	0.036793	0.0105017	0.0276616	0.026917	0.00366424	0.0263	0.0233	5.69847	2.6198	4	497.07	4.02358
autotrophy	unfed	Aut 211 O4 Unfed	orange	A	ROI 3	3	Krueger-August-2015_5.im	29.4439	19508.2	1694.6	52326.9	1431.63		167.744	3092.38	12.9531	18.0507	108488	1248913	0.0212263	6439.23	24.9067	2.27508	91653	3349967	0.00367772	2134	52.0996	8.14465	59	50	11353	14640	0.043433	0.0416251	0.0105017	0.0273594	0.0266308	0.00366424	0.0311	0.023	6.74579	2.58755	4	497.07	4.02358
autotrophy	unfed	Aut 211 O4 Unfed	orange	A	ROI 4	4	Krueger-August-2015_5.im	26.8013	18263.7	1283.33	34996.9	808.939		144.781	2310.38	12.404	3.08817	76230	1084863	0.0212263	5285.03	29.0013	5.88001	48051	2078819	0.00367772	1980	48.3398	7.84527	16	43	11354	14633	0.0351335	0.033941	0.0105017	0.0231146	0.0225924	0.00366424	0.0234	0.0189	5.08032	2.13255	4	497.07	4.02358
autotrophy	unfed	Aut 211 O4 Unfed	orange	A	ROI 2	2	Krueger-August-2015_6.im	34.927	22775.4	1557.15	49453.2	1164.35		219.779	2221.01	10.9277	4.00644	92822	1357641	0.0212263	5401.93	24.5846	3.70732	69407	2947906	0.00367772	1987	48.5107	7.85912	34	108	11449	14731	0.034185	0.033055	0.0105017	0.0235445	0.0230029	0.00366424	0.0226	0.0193	4.88829	2.17881	5	456.274	5.47916
autotrophy	unfed	Aut 211 O4 Unfed	orange	A	ROI 3	3	Krueger-August-2015_6.im	36.469	24315	1419.29	60367.8	1808.45		250.625	1749.95	11.3196	8.10429	62463	1070102	0.0212263	7145.6	29.3024	6.15198	79590	2656787	0.00367772	1467	35.8154	6.7529	81	115	11447	14738	0.0291855	0.0283579	0.0105017	0.0299572	0.0290859	0.00366424	0.0179	0.0254	3.87022	2.86416	5	456.274	5.47916
autotrophy	unfed	Aut 211 O4 Unfed	orange	A	ROI 4	4	Krueger-August-2015_6.im	32.8481	23499.2	2017.56	58860.1	1650.27		240.789	3044.83	11.9336	19.1719	124746	1452958	0.0212263	6623.5	24.1982	3.35438	102036	3639321	0.00367772	2061	50.3174	8.00413	155	193	11435	14750	0.0429283	0.0411613	0.0105017	0.0280371	0.0272725	0.00366424	0.0307	0.0236	6.64527	2.65984	5	456.274	5.47916
autotrophy	unfed	Aut 211 O4 Unfed	orange	A	ROI 5	5	Krueger-August-2015_6.im	34.1155	21519.3	1817.99	53928.3	1250.41		214.417	2980.06	9.55231	16.8207	188271	2228542	0.0212263	5304.57	17.7219	4.18818	129492	5584816	0.00367772	3452	84.2773	10.3588	205	219	11431	14758	0.0422409	0.0405289	0.0105017	0.0231864	0.022661	0.00366424	0.03	0.019	6.5082	2.14029	5	456.274	5.47916
autotrophy	unfed	Aut 211 O4 Unfed	orange	A	ROI 1	1	Krueger-August-2015_7.im	24.0968	16804.1	1035.77	49548.2	1147.35		162.726	1903.85	10.0524	6.59029	88589	1437252	0.0212263	5296.37	20.3308	0.302602	98133	4237859	0.00367772	2851	69.6045	9.41399	134	229	11470	14787	0.0308189	0.0298975	0.0105017	0.0231563	0.0226322	0.00366424	0.0194	0.019	4.20391	2.13704	6	556.445	5.39137
autotrophy	unfed	Aut 211 O4 Unfed	orange	A	ROI 2	2	Krueger-August-2015_7.im	26.1101	16772.1	1172.73	52068.1	1291.18		153.091	2294.09	10.9444	6.13362	96926	1386217	0.0212263	5742.74	20.8949	0.966934	106716	4303430	0.00367772	2755	67.2607	9.25414	138	165	11480	14787	0.0349606	0.0337797	0.0105017	0.0247979	0.0241978	0.00366424	0.0233	0.0205	5.04535	2.31344	6	556.445	5.39137
autotrophy	unfed	Aut 211 O4 Unfed	orange	A	ROI 3	3	Krueger-August-2015_7.im	25.2174	20310.1	836.715	32211.9	694.638		127.198	940.846	15.0482	1.18852	17320	420420	0.0212263	4863.58	49.4233	0.469059	14379	666787	0.00367772	690	16.8457	4.63126	108	122	11486	14782	0.0205984	0.0201827	0.0105017	0.0215646	0.0211094	0.00366424	0.0097	0.0174	2.0983	1.96548	6	556.445	5.39137
autotrophy	unfed	Aut 211 O4 Unfed	orange	A	ROI 4	4	Krueger-August-2015_7.im	20.4819	15604.1	1619.36	33162.9	605.74		115.579	3889.14	16.5119	4.63377	96773	932499	0.0212263	3966.55	26.3413	2.08235	36199	1981816	0.00367772	1992	48.6328	7.869	62	67	11495	14775	0.0518891	0.0493294	0.0105017	0.0182656	0.0179379	0.00366424	0.0388	0.0143	8.41566	1.60816	6	556.445	5.39137
autotrophy	unfed	Aut 211 O4 Unfed	orange	A	ROI 5	5	Krueger-August-2015_7.im	19.5234	13319.4	1110.97	40617.7	935.056		127.333	2929.57	20.7928	2.11234	38695	463913	0.0212263	5259.55	35.0825	3.90684	32568	1414716	0.00367772	1161	28.3447	6.00746	15	65	11495	14768	0.041705	0.0400354	0.0105017	0.0230209	0.0225028	0.00366424	0.0295	0.0188	6.40123	2.12247	6	556.445	5.39137
autotrophy	unfed	Aut 211 O4 Unfed	orange	A	ROI 6	6	Krueger-August-2015_7.im	19.1523	14712.8	1058.45	23444.4	468.262		93.8506	2389.22	12.9284	2.97546	73668	1024013	0.0212263	4430.88	30.382	6.72426	32591	1631732	0.00367772	2320	56.6406	8.49218	25	25	11502	14769	0.0359703	0.0347213	0.0105017	0.0199733	0.0195821	0.00366424	0.0242	0.0159	5.24945	1.79341	6	556.445	5.39137
autotrophy	unfed	Aut 211 O4 Unfed	orange	A	ROI 1	1	Krueger-August-2015_8.im	31.2777	23124.2	1578.83	46040.8	673.719		205.787	2216.58	10.5214	2.27242	99845	1462373	0.0212263	2978.85	19.4168	2.61551	42606	2911620	0.00367772	2108	51.4648	8.09488	112	207	11603	14913	0.034138	0.0330111	0.0105017	0.0146331	0.014422	0.00366424	0.0225	0.0108	4.87877	1.21204	5	635.791	3.93211
autotrophy	unfed	Aut 211 O4 Unfed	orange	A	ROI 2	2	Krueger-August-2015_8.im	30.2775	21074.8	1738.22	55678.3	1759.39		222.772	2885.69	10.7207	20.017	142204	1724130	0.0212263	7592.08	23.0022	5.12499	143936	4555043	0.00367772	2727	66.5772	9.20699	69	97	11620	14906	0.0412394	0.039606	0.0105017	0.0315993	0.0306313	0.00366424	0.0291	0.027	6.30818	3.03827	5	635.791	3.93211
autotrophy	unfed	Aut 211 O4 Unfed	orange	A	ROI 3	3	Krueger-August-2015_8.im	31.693	18306.2	1398.66	39396.9	1000.37		160.976	2599.5	14.2101	0.993326	69066	903960	0.0212263	5904.27	31.4563	1.38599	49398	1945419	0.00367772	1646	40.1855	7.15303	15	34	11630	14898	0.0382019	0.0367962	0.0105017	0.025392	0.0247632	0.00366424	0.0263	0.0211	5.69917	2.37713	5	635.791	3.93211
autotrophy	unfed	Aut 211 O4 Unfed	orange	A	ROI 4	4	Krueger-August-2015_8.im	33.0427	21098.1	1208.85	64851.3	1702.21		241.784	1699.34	11.9363	2.67249	54072	943718	0.0212263	6137.02	26.2021	2.63014	76140	2900800	0.00367772	1491	36.4014	6.80791	156	238	11598	14920	0.0286484	0.0278505	0.0105017	0.0262479	0.0255766	0.00366424	0.0173	0.0219	3.76025	2.46878	5	635.791	3.93211
autotrophy	unfed	Aut 211 O4 Unfed	orange	A	ROI 5	5	Krueger-August-2015_8.im	27.6719	14967.9	1055.63	47178.2	1103.64		181.802	2322.61	25.4316	10.5698	18273	259094	0.0212263	5360.74	46.5551	2.13899	19104	816654	0.00367772	577	14.0869	4.23509	245	238	11598	14934	0.0352633	0.0340621	0.0105017	0.023393	0.0228583	0.00366424	0.0236	0.0192	5.10657	2.16252	5	635.791	3.93211
autotrophy	unfed	Aut 211 O4 Unfed	orange	A	ROI 1	1	Krueger-August-2015_9.im	33.2676	21732.9	1744.68	54879.4	1472.97		220.04	2782.03	9.12183	22.0103	185704	2313253	0.0212263	6298.03	18.677	9.86574	156783	5841368	0.00367772	3548	86.6211	10.5019	43	59	11676	14979	0.0401391	0.0385902	0.0105017	0.0268401	0.0261386	0.00366424	0.0281	0.0225	6.088	2.53209	5	618.311	4.04328
autotrophy	unfed	Aut 211 O4 Unfed	orange	A	ROI 2	2	Krueger-August-2015_9.im	35.2869	24055.8	1634.93	51787.2	1323.95		230.618	2201.89	9.07088	20.0919	133067	1957900	0.0212263	5951.35	21.4452	3.63246	107756	4214964	0.00367772	2713	66.2353	9.18333	77	117	11667	14985	0.0339821	0.0328652	0.0105017	0.0255651	0.0249278	0.00366424	0.0224	0.0213	4.84716	2.39568	5	618.311	4.04328
autotrophy	unfed	Aut 211 O4 Unfed	orange	A	ROI 3	3	Krueger-August-2015_9.im	38.3542	24730.8	1917.27	54852.9	1722.23		236.625	2652.35	12.4975	3.60462	92029	1187077	0.0212263	7537.16	30.1551	2.65382	82667	2632937	0.00367772	1600	39.0625	7.05237	121	91	11671	14991	0.0387629	0.0373164	0.0105017	0.0313973	0.0304415	0.00366424	0.0268	0.0268	5.81191	3.01688	5	618.311	4.04328
autotrophy	unfed	Aut 211 O4 Unfed	orange	A	ROI 4	4	Krueger-August-2015_9.im	35.8779	23426.6	1021.78	70921.9	1732.27		281.705	1054.83	10.4754	0.590531	40156	920664	0.0212263	5641.33	25.7627	5.13792	68078	2787232	0.00367772	1310	31.9824	6.38132	175	129	11665	15000	0.0218082	0.0213427	0.0105017	0.0244249	0.0238426	0.00366424	0.0108	0.0202	2.34973	2.27341	5	618.311	4.04328
autotrophy	unfed	Aut 211 O4 Unfed	orange	A	ROI 5	5	Krueger-August-2015_9.im	31.3262	18762.7	1096.27	38397.2	808.459		195.054	1752.64	22.8999	0.923693	15293	261740	0.0212263	4725.06	54.4739	1.58082	11278	535641	0.00367772	465	11.3525	3.80191	245	225	11650	15011	0.0292141	0.0283849	0.0105017	0.0210551	0.020621	0.00366424	0.0179	0.017	3.87606	1.91045	5	618.311	4.04328
autotrophy	unfed	Aut 211 O4 Unfed	orange	A	ROI 1	1	Krueger-August-2015_10.im	37.4413	24230.2	1790.23	63001.6	2130.67		240.297	2480.8	8.43127	12.8808	183033	2477291	0.0212263	8195.74	20.0327	4.13222	217840	6441282	0.00367772	3408	83.2031	10.2926	94	70	11721	15034	0.0369422	0.0356261	0.0105017	0.0338193	0.032713	0.00366424	0.0251	0.029	5.44555	3.27281	5	680.908	3.67157
autotrophy	unfed	Aut 211 O4 Unfed	orange	A	ROI 2	2	Krueger-August-2015_10.im	34.9147	21199.7	1914.26	56913.6	1554.23		203.122	3254	11.9054	29.4863	139205	1541643	0.0212263	6425.44	22.3866	0.96151	113024	4138758	0.00367772	2424	59.1797	8.68043	37	36	11727	15025	0.0451483	0.043198	0.0105017	0.0273087	0.0265827	0.00366424	0.0327	0.0229	7.0867	2.58214	5	680.908	3.67157
autotrophy	unfed	Aut 211 O4 Unfed	orange	A	ROI 3	3	Krueger-August-2015_10.im	38.0507	24533.7	1885.92	61635.9	1828.59		254.834	2621.48	8.54344	24.7268	193495	2517157	0.0212263	7066.84	18.8982	3.50025	187613	6323840	0.00367772	3420	83.4961	10.3107	179	159	11708	15048	0.0384352	0.0370126	0.0105017	0.0296676	0.0288128	0.00366424	0.0265	0.0251	5.74608	2.83338	5	680.908	3.67157
autotrophy	unfed	Aut 211 O4 Unfed	orange	A	ROI 4	4	Krueger-August-2015_10.im	35.3192	24059.9	1807.52	64958.8	2272.42		265.368	2539.28	11.7595	4.12193	97389	1296346	0.0212263	8512.01	27.6554	2.51972	122438	3499979	0.00367772	1796	43.8477	7.47185	183	106	11716	15048	0.0375629	0.036203	0.0105017	0.0349825	0.0338001	0.00366424	0.0257	0.0301	5.57059	3.39529	5	680.908	3.67157
autotrophy	unfed	Aut 211 O4 Unfed	orange	A	ROI 5	5	Krueger-August-2015_10.im	33.92	20415.1	1312.21	46077.5	1300.93		204.324	2028.17	12.7125	5.47469	60388	939501	0.0212263	6676.94	31.8151	3.23304	59869	2120486	0.00367772	1534	37.4512	6.90538	228	240	11695	15055	0.0321383	0.0311376	0.0105017	0.0282336	0.0274584	0.00366424	0.0206	0.0238	4.47271	2.68079	5	680.908	3.67157
autotrophy	unfed	Aut 211 O4 Unfed	orange	A	ROI 1	1	Krueger-August-2015_11.im	39.1726	23078.7	1913.38	61079.2	1770.72		244.225	2905.87	9.64476	52.8249	177600	2142160	0.0212263	6882.75	19.7237	5.93469	164358	5669368	0.00367772	2652	64.7461	9.0795	159	157	11747	15074	0.0414535	0.0398035	0.0105017	0.0289905	0.0281738	0.00366424	0.0293	0.0245	6.35098	2.76139	6	834.229	3.59614
autotrophy	unfed	Aut 211 O4 Unfed	orange	A	ROI 2	2	Krueger-August-2015_11.im	35.6502	26717.3	1668.58	48429.8	1398.46		216.672	1942.25	9.39572	10.3529	104186	1668230	0.0212263	6851.63	26.9516	9.01165	87320	3023954	0.00367772	1784	43.5547	7.44685	127	109	11754	15069	0.0312265	0.0302809	0.0105017	0.0288761	0.0280657	0.00366424	0.0198	0.0244	4.28703	2.74921	6	834.229	3.59614
autotrophy	unfed	Aut 211 O4 Unfed	orange	A	ROI 3	3	Krueger-August-2015_11.im	36.6913	23049.4	1628.39	65097.1	2417.08		261.876	2328.32	9.40226	15.8695	134163	1899039	0.0212263	9096.03	23.0401	14.7497	199143	5363347	0.00367772	2354	57.4707	8.55418	176	104	11755	15077	0.0353239	0.0341187	0.0105017	0.0371304	0.035801	0.00366424	0.0236	0.0321	5.11884	3.62073	6	834.229	3.59614
autotrophy	unfed	Aut 211 O4 Unfed	orange	A	ROI 4	4	Krueger-August-2015_11.im	39.9285	24518.7	1972.36	52985.9	1034.34		218.618	2789.8	10.0199	54.5137	154564	1921406	0.0212263	4307.91	18.8248	4.94334	81056	4152244	0.00367772	2239	54.6631	8.34261	109	57	11763	15067	0.0402216	0.0386664	0.0105017	0.019521	0.0191472	0.00366424	0.0282	0.0155	6.10451	1.74441	6	834.229	3.59614
autotrophy	unfed	Aut 211 O4 Unfed	orange	A	ROI 5	5	Krueger-August-2015_11.im	28.2029	21891	1615.54	38220	848.818		177.151	2476.8	13.1975	18.9457	74525	1009830	0.0212263	5038.73	30.8543	3.05278	39156	1763089	0.00367772	1318	32.1777	6.40078	33	13	11769	15055	0.0368998	0.0355866	0.0105017	0.0222087	0.0217262	0.00366424	0.0251	0.0181	5.437	2.03497	6	834.229	3.59614
autotrophy	unfed	Aut 211 O4 Unfed	orange	A	ROI 6	6	Krueger-August-2015_11.im	35.7143	20390.6	1913.2	56189.1	1558.31		219.983	3420.36	17.6206	34.5878	68837	733653	0.0212263	6540.9	32.2854	3.40729	56068	2021684	0.00367772	1028	25.0977	5.6529	89	12	11770	15064	0.0469139	0.0448116	0.0105017	0.0277333	0.0269849	0.00366424	0.0343	0.0233	7.43645	2.62745	6	834.229	3.59614
autotrophy	unfed	Aut 211 O4 Unfed	orange	A	ROI 1	1	Krueger-August-2015_12.im	46.0051	23006.7	1605.28	53308.6	886.373		239.623	2287.17	9.15794	14.8952	137829	1975355	0.0212263	3521.06	16.5241	3.29766	76104	4577079	0.00367772	2862	69.8731	9.43213	116	213	11778	15088	0.0348872	0.0337111	0.0105017	0.0166272	0.0163553	0.00366424	0.0232	0.0127	5.03048	1.42985	6	669.702	4.4796
autotrophy	unfed	Aut 211 O4 Unfed	orange	A	ROI 2	2	Krueger-August-2015_12.im	44.1629	23514.3	1608.45	70139.9	1923.56		279.899	2222.56	11.3785	15.3013	85698	1252841	0.0212263	6456.94	23.6103	7.75136	102487	3737054	0.00367772	1776	43.3594	7.43013	142	169	11785	15092	0.0342015	0.0330704	0.0105017	0.0274245	0.0266925	0.00366424	0.0226	0.023	4.89162	2.5945	6	669.702	4.4796
autotrophy	unfed	Aut 211 O4 Unfed	orange	A	ROI 3	3	Krueger-August-2015_12.im	47.8844	23017.4	2074.34	59929.2	1698.9		267.423	3245.7	18.052	13.1747	60301	669116	0.0212263	6708.15	35.1734	3.14682	49387	1742143	0.00367772	969	23.6572	5.48829	104	68	11801	15086	0.0450602	0.0431173	0.0105017	0.0283484	0.0275669	0.00366424	0.0326	0.0239	7.06923	2.69302	6	669.702	4.4796
autotrophy	unfed	Aut 211 O4 Unfed	orange	A	ROI 4	4	Krueger-August-2015_12.im	44.1709	24430.2	1618.62	58224.1	1478.46		257.713	2121.36	10.9416	8.07385	86774	1309701	0.0212263	5904.41	24.8339	6.26983	79260	3121395	0.00367772	1787	43.6279	7.45311	116	112	11794	15088	0.0331274	0.0320652	0.0105017	0.0253925	0.0247637	0.00366424	0.0216	0.0211	4.67375	2.37719	6	669.702	4.4796
autotrophy	unfed	Aut 211 O4 Unfed	orange	A	ROI 5	5	Krueger-August-2015_12.im	45.5326	18739.3	841.495	49736.9	792.182		237.715	1115.56	21.8505	3.48577	9795	218125	0.0212263	3330.8	45.458	6.74441	9221	578937	0.00367772	388	9.47266	3.47289	100	250	11772	15085	0.0224527	0.0219597	0.0105017	0.0159275	0.0156778	0.00366424	0.0115	0.012	2.48344	1.35352	6	669.702	4.4796
autotrophy	unfed	Aut 211 O4 Unfed	orange	A	ROI 6	6	Krueger-August-2015_12.im	48.894	23295.7	1037.76	69228.9	1639.66		267.735	1098.68	18.3891	0.524019	13605	305407	0.0212263	5440.05	44.442	3.29757	21496	907591	0.00367772	437	10.669	3.68566	94	164	11786	15084	0.0222736	0.0217883	0.0105017	0.0236847	0.0231367	0.00366424	0.0113	0.0195	2.44629	2.19388	6	669.702	4.4796
autotrophy	fed	Aut 215 W4 Fed	white	I	ROI 1	1	Krueger-March-15_100.im	197.348	18635.3	1758.24	62333	1481.16	2.87105	238.99	3496.03	12.3718	47.4721	144527	1531820	0.0209852	5551.26	18.9971	24.2849	121751	5123769	0.00362709	2740	66.8945	9.22891	119	113	12802	-14046	0.0471749	0.0450497	0.0103836	0.023762	0.0232105	0.00361398	0.0347	0.0196	7.51364	2.20786	4	491.309	4.07076
autotrophy	fed	Aut 215 W4 Fed	white	I	ROI 2	2	Krueger-March-15_100.im	196.024	19320.5	1882.59	50748.8	992.089	1.64813	217.12	3643.27	16.0911	15.3417	91381	937819	0.0209852	4389.73	24.7997	8.96922	48156	2463347	0.00362709	1618	39.502	7.09193	150	165	12794	-14041	0.0487199	0.0464566	0.0103836	0.019549	0.0191742	0.00361398	0.0361	0.0156	7.81857	1.75311	4	491.309	4.07076
autotrophy	fed	Aut 215 W4 Fed	white	I	ROI 3	3	Krueger-March-15_100.im	178.62	19604.1	1421.71	59148	1055.56	2.44618	231.115	2455.81	12.1212	38.395	87179	1202125	0.0209852	3920.23	19.5112	11.5781	64727	3626954	0.00362709	2044	49.9023	7.97105	166	112	12802	-14038	0.0362604	0.0349916	0.0103836	0.0178461	0.0175332	0.00361398	0.0246	0.0139	5.33361	1.56822	4	491.309	4.07076
autotrophy	fed	Aut 215 W4 Fed	white	I	ROI 4	4	Krueger-March-15_100.im	149.809	10274.2	979.119	40641.8	811.065	1.66493	144.225	3541.23	28.2878	29.2541	28228	296206	0.0209852	4502.05	36.3384	16.4918	23383	1171703	0.00362709	961	23.4619	5.46559	64	19	12816	-14054	0.0476493	0.0454821	0.0103836	0.0199564	0.019566	0.00361398	0.0351	0.016	7.60736	1.79725	4	491.309	4.07076
autotrophy	fed	Aut 215 W4 Fed	white	I	ROI 1	1	Krueger-March-15_101.im	150.964	18840.7	1823.06	51900	1165.56	2.49189	200.358	3610.95	14.7752	22.5804	106813	1103879	0.0209852	5191.68	23.9581	9.53708	68290	3040820	0.00362709	1953	47.6807	7.79159	148	21	12861	-14026	0.0483808	0.0461481	0.0103836	0.0224578	0.0219645	0.00361398	0.0358	0.0184	7.75171	2.06748	1	212.354	2.35456
autotrophy	fed	Aut 215 W4 Fed	white	I	ROI 1	1	Krueger-March-15_103.im	299.267	15787.1	548.737	63589.3	1254.44	4.56398	221.19	656.336	20.5335	1.80317	6733	193708	0.0209852	4438.87	44.2693	2.91784	15392	780241	0.00362709	409	9.98535	3.56563	128	249	12907	-14009	0.0173792	0.0170824	0.0103836	0.0197272	0.0193456	0.00361398	0.0067	0.0157	1.45191	1.77242	12	908.447	6.60468
autotrophy	fed	Aut 215 W4 Fed	white	I	ROI 2	2	Krueger-March-15_103.im	170.237	19297.1	2023.89	55298.9	1143.07	1.841	223.473	3997.85	13.7907	40.3889	145113	1383600	0.0209852	4698.98	20.1115	7.11076	81958	3964934	0.00362709	2390	58.3496	8.61934	126	208	12913	-14010	0.0524404	0.0498274	0.0103836	0.0206707	0.0202521	0.00361398	0.0394	0.0166	8.54918	1.87455	12	908.447	6.60468
autotrophy	fed	Aut 215 W4 Fed	white	I	ROI 3	3	Krueger-March-15_103.im	217.272	18250.7	1448.49	59238.2	608.596	2.51512	228.319	2782.01	13.0257	13.649	90994	1146509	0.0209852	1832.49	14.5605	6.85556	38232	3721346	0.00362709	2094	51.123	8.06795	168	232	12909	-14003	0.0396831	0.0381684	0.0103836	0.0102737	0.0101692	0.00361398	0.0278	0.0066	6.02217	0.738554	12	908.447	6.60468
autotrophy	fed	Aut 215 W4 Fed	white	I	ROI 4	4	Krueger-March-15_103.im	185.699	19369.3	1518.07	53337.5	1030.95	2.90559	227.684	2734.78	10.3453	43.3115	140543	1793213	0.0209852	4329	17.4151	18.1068	95445	4937982	0.00362709	3086	75.3418	9.79429	121	136	12924	-14011	0.0391875	0.0377097	0.0103836	0.0193287	0.0189622	0.00361398	0.0273	0.0153	5.92275	1.72923	12	908.447	6.60468
autotrophy	fed	Aut 215 W4 Fed	white	I	ROI 5	5	Krueger-March-15_103.im	179.444	19936.8	1256.03	63789.1	725.893	2.85607	246.486	2002.15	16.9308	10.6027	33423	530518	0.0209852	2137.39	22.7021	1.22175	19316	1697427	0.00362709	887	21.6553	5.25094	210	164	12920	-13997	0.0315003	0.0305384	0.0103836	0.0113796	0.0112515	0.00361398	0.0202	0.0076	4.36841	0.860493	12	908.447	6.60468
autotrophy	fed	Aut 215 W4 Fed	white	I	ROI 6	6	Krueger-March-15_103.im	152.102	19307.2	885.436	57663.4	614.991	2.3766	233.821	1185.37	18.5408	2.45524	14530	316832	0.0209852	1940.42	29.4256	2.90707	10092	946257	0.00362709	547	13.3545	4.12353	163	176	12918	-14004	0.0229301	0.0224161	0.0103836	0.0106652	0.0105526	0.00361398	0.012	0.0069	2.60796	0.78175	12	908.447	6.60468
autotrophy	fed	Aut 215 W4 Fed	white	I	ROI 7	7	Krueger-March-15_103.im	141.919	19510.5	1819.6	52546.6	713.96	2.7249	210.713	3444.22	21.0467	27.5118	48747	522685	0.0209852	2746.03	27.2696	5.06204	19127	1407723	0.00362709	893	21.8018	5.26867	164	111	12928	-14004	0.0466313	0.0445537	0.0103836	0.0135872	0.0134051	0.00361398	0.0342	0.0098	7.40614	1.10312	12	908.447	6.60468
autotrophy	fed	Aut 215 W4 Fed	white	I	ROI 8	8	Krueger-March-15_103.im	126.777	19223.2	733.816	56351.8	1189.23	2.55348	228.019	819.07	17.9745	3.9422	10633	278544	0.0209852	4818.38	44.7888	8.16972	17232	816537	0.00362709	483	11.792	3.87479	116	62	12936	-14011	0.0190867	0.0187293	0.0103836	0.0211038	0.0206676	0.00361398	0.0083	0.0171	1.80886	1.92136	12	908.447	6.60468
autotrophy	fed	Aut 215 W4 Fed	white	I	ROI 9	9	Krueger-March-15_103.im	158.775	18906.4	1840.52	55519.5	898.015	2.0092	218.349	3638.94	17.6235	37.779	76032	781025	0.0209852	3459.44	23.3397	5.52242	37097	2293509	0.00362709	1377	33.6182	6.54247	143	71	12934	-14007	0.0486745	0.0464153	0.0103836	0.0161748	0.0159173	0.00361398	0.036	0.0123	7.80962	1.38617	12	908.447	6.60468
autotrophy	fed	Aut 215 W4 Fed	white	I	ROI 10	10	Krueger-March-15_103.im	213.268	19174.3	1547.34	65362.4	1036.88	5.24597	234.395	2845.49	14.5197	20.1662	75804	939350	0.0209852	3373.66	19.5588	9.8576	50797	3202105	0.00362709	1633	39.8682	7.12473	184	73	12934	-14001	0.0403492	0.0387843	0.0103836	0.0158636	0.0156159	0.00361398	0.0284	0.012	6.15565	1.35221	12	908.447	6.60468
autotrophy	fed	Aut 215 W4 Fed	white	I	ROI 11	11	Krueger-March-15_103.im	191.866	14895.7	1447.2	55906.3	936.483	3.13782	213.01	3629.72	14.004	130.012	119915	1234258	0.0209852	3618.29	16.7173	11.0627	77597	4632399	0.00362709	2762	67.4316	9.26589	204	27	12941	-13998	0.0485778	0.0463273	0.0103836	0.0167509	0.016475	0.00361398	0.0359	0.0129	7.79055	1.449	12	908.447	6.60468
autotrophy	fed	Aut 215 W4 Fed	white	I	ROI 12	12	Krueger-March-15_103.im	169.625	15578	1146.87	59061.6	1248.43	2.63219	227.393	2508.24	16.3824	14.4081	49235	668762	0.0209852	4827.74	25.4378	9.02895	53595	2535516	0.00362709	1431	34.9365	6.66953	132	15	12943	-14009	0.0368105	0.0355036	0.0103836	0.0211377	0.0207002	0.00361398	0.0251	0.0171	5.4446	1.92503	12	908.447	6.60468
autotrophy	fed	Aut 215 W4 Fed	white	I	ROI 1	1	Krueger-March-15_104.im	207.887	12450.7	1296.82	43963.8	574.381	2.25776	171.088	3963.33	18.1346	119.303	82711	794104	0.0209852	2602.03	18.9419	18.6442	36634	2804009	0.00362709	2126	51.9043	8.12937	168	234	12950	-14001	0.0520782	0.0495003	0.0103836	0.0130649	0.0128964	0.00361398	0.0391	0.0093	8.47828	1.04581	9	573.926	7.84073
autotrophy	fed	Aut 215 W4 Fed	white	I	ROI 2	2	Krueger-March-15_104.im	256.167	11396.5	807.843	43432.4	383.998	2.7198	164.326	2377.88	30.9305	7.30383	12772	180178	0.0209852	1437.57	31.4223	8.12041	6071	686666	0.00362709	527	12.8662	4.04744	232	248	12948	-13991	0.0354427	0.0342295	0.0103836	0.00884127	0.00876379	0.00361398	0.0238	0.0051	5.16844	0.580209	9	573.926	7.84073
autotrophy	fed	Aut 215 W4 Fed	white	I	ROI 3	3	Krueger-March-15_104.im	153.869	14595.5	1079.2	54061.1	1089.17	2.88691	208.72	2523.46	19.1752	36.7856	36261	490408	0.0209852	4554.58	29.3269	19.4961	36596	1816454	0.00362709	1120	27.3438	5.90044	201	181	12958	-13996	0.0369702	0.0356522	0.0103836	0.0201469	0.0197491	0.00361398	0.0253	0.0161	5.47679	1.81788	9	573.926	7.84073
autotrophy	fed	Aut 215 W4 Fed	white	I	ROI 4	4	Krueger-March-15_104.im	196.937	15630.6	924.36	48487.8	419.279	0.864865	205.153	1818.09	18.1083	15.807	25651	433748	0.0209852	1384.04	22.1973	2.86562	11635	1345535	0.00362709	925	22.583	5.36224	211	221	12952	-13995	0.029569	0.0287198	0.0103836	0.00864712	0.00857299	0.00361398	0.0183	0.005	3.97424	0.558712	9	573.926	7.84073
autotrophy	fed	Aut 215 W4 Fed	white	I	ROI 5	5	Krueger-March-15_104.im	147.264	13927.4	1796.84	46855.5	999.527	2.12955	185.833	5147.9	26.5033	76.5675	60751	470884	0.0209852	4881.34	32.3325	16.1298	33794	1584184	0.00362709	1127	27.5146	5.91885	133	55	12978	-14007	0.0645074	0.0605983	0.0103836	0.0213321	0.0208866	0.00361398	0.0502	0.0173	10.8837	1.94603	9	573.926	7.84073
autotrophy	fed	Aut 215 W4 Fed	white	I	ROI 6	6	Krueger-March-15_104.im	151.348	14622.1	1191.76	47734.7	963.446	1.91011	189.813	2883.9	22.6429	27.7118	31820	390409	0.0209852	4564.62	35.0433	17.3155	25724	1274516	0.00362709	890	21.7285	5.25981	165	87	12973	-14002	0.0407521	0.0391564	0.0103836	0.0201833	0.019784	0.00361398	0.0288	0.0162	6.23631	1.82182	9	573.926	7.84073
autotrophy	fed	Aut 215 W4 Fed	white	I	ROI 7	7	Krueger-March-15_104.im	146.27	9769.11	668.609	39162.4	729.293	0.932401	151.399	2261.4	25.6974	4.84376	17210	251457	0.0209852	4134.23	37.8204	14.2682	18772	1008040	0.00362709	858	20.9473	5.16439	121	10	12985	-14009	0.0342206	0.0330883	0.0103836	0.0186223	0.0182818	0.00361398	0.0227	0.0147	4.92108	1.65257	9	573.926	7.84073
autotrophy	fed	Aut 215 W4 Fed	white	I	ROI 8	8	Krueger-March-15_104.im	160.824	13935.3	960.149	46369.2	678.37	2.1133	194.441	2283.3	14.5988	24.1758	54066	784696	0.0209852	3033.47	20.7877	24.1325	38199	2611048	0.00362709	1877	45.8252	7.63849	205	82	12974	-13995	0.0344503	0.033303	0.0103836	0.0146298	0.0144188	0.00361398	0.0229	0.0108	4.96762	1.21734	9	573.926	7.84073
autotrophy	fed	Aut 215 W4 Fed	white	I	ROI 9	9	Krueger-March-15_104.im	151.02	14851.5	869.983	38900.6	485.289	2.21088	194.303	1791.45	28.3944	1.95588	10231	174653	0.0209852	2439.43	45.8115	2.34266	5707	457471	0.00362709	392	9.57031	3.49074	228	163	12961	-13992	0.0292895	0.028456	0.0103836	0.0124751	0.0123214	0.00361398	0.0181	0.0087	3.91708	0.98103	9	573.926	7.84073
autotrophy	fed	Aut 215 W4 Fed	white	I	ROI 1	1	Krueger-March-15_105.im	126.458	9705.57	833.856	39266.8	446.475	2.00174	140.122	3094.09	43.5863	8.7811	9581	111517	0.0209852	2134.83	44.0159	2.77242	5130	451176	0.00362709	383	9.35059	3.45044	130	5	13029	-14001	0.0429576	0.0411882	0.0103836	0.0113703	0.0112425	0.00361398	0.0308	0.0076	6.67669	0.85947	12	712.28	8.42365
autotrophy	fed	Aut 215 W4 Fed	white	I	ROI 2	2	Krueger-March-15_105.im	143.856	11166.7	910.454	38986.7	293.719	1.74232	151.123	2885.27	20.2754	3.15837	39714	487091	0.0209852	1077.1	18.4195	4.20927	12812	1700599	0.00362709	1454	35.498	6.72291	197	15	13027	-13991	0.0407665	0.0391697	0.0103836	0.00753382	0.00747748	0.00361398	0.0288	0.0039	6.23919	0.435285	12	712.28	8.42365
autotrophy	fed	Aut 215 W4 Fed	white	I	ROI 3	3	Krueger-March-15_105.im	141.284	13692.3	566.542	46764.6	480.704	1.69772	202.484	971.718	17.2018	1.91323	13682	330668	0.0209852	1834.02	26.4379	3.71461	11609	1129364	0.00362709	805	19.6533	5.00234	159	21	13026	-13997	0.0206884	0.0202691	0.0103836	0.0102792	0.0101746	0.00361398	0.0099	0.0066	2.14261	0.739165	12	712.28	8.42365
autotrophy	fed	Aut 215 W4 Fed	white	I	ROI 4	4	Krueger-March-15_105.im	143.87	16702.3	1003.54	44925.7	589.574	1.68518	186.759	1863.15	12.6634	2.99162	54191	901926	0.0209852	2618.15	20.4104	20.9151	31837	2425985	0.00362709	1800	43.9453	7.48017	126	38	13023	-14002	0.0300418	0.0291656	0.0103836	0.0131233	0.0129533	0.00361398	0.0188	0.0093	4.07087	1.05223	12	712.28	8.42365
autotrophy	fed	Aut 215 W4 Fed	white	I	ROI 5	5	Krueger-March-15_105.im	166.093	18329.8	1652.78	60741.2	592.906	2.1809	239.004	3296.8	16.7202	18.7914	71995	798445	0.0209852	1691.19	16.8274	4.22764	25827	2645888	0.00362709	1452	35.4492	6.71828	171	62	13020	-13995	0.0450845	0.0431396	0.0103836	0.00976118	0.00966682	0.00361398	0.0328	0.0061	7.09963	0.68195	12	712.28	8.42365
autotrophy	fed	Aut 215 W4 Fed	white	I	ROI 6	6	Krueger-March-15_105.im	182.765	17476.4	1225.49	60221	1291.01	3.43905	240.573	2341.54	11.4225	47.8483	91581	1306009	0.0209852	4910.48	19.2317	25.718	96477	4500317	0.00362709	2491	60.8154	8.79958	120	91	13015	-14003	0.0350614	0.0338737	0.0103836	0.0214378	0.0209879	0.00361398	0.0235	0.0174	5.09132	1.95745	12	712.28	8.42365
autotrophy	fed	Aut 215 W4 Fed	white	I	ROI 7	7	Krueger-March-15_105.im	182.394	18007.6	1255.73	57135.6	910.075	3.45802	220.831	2322.98	12.5055	31.5668	75532	1083156	0.0209852	3391.49	18.9185	11.6204	54741	3436709	0.00362709	2005	48.9502	7.89464	154	126	13010	-13997	0.0348666	0.0336919	0.0103836	0.0159283	0.0156786	0.00361398	0.0233	0.0121	5.05191	1.35927	12	712.28	8.42365
autotrophy	fed	Aut 215 W4 Fed	white	I	ROI 8	8	Krueger-March-15_105.im	159.929	17423.7	1402.83	50967.9	1097.38	2.33572	212	2836.65	10.8489	75.7873	135135	1678428	0.0209852	4936.14	18.4531	28.6073	105711	4909736	0.00362709	3211	78.3936	9.99068	135	197	12999	-14000	0.0402564	0.0386986	0.0103836	0.0215309	0.0210771	0.00361398	0.0283	0.0175	6.13707	1.9675	12	712.28	8.42365
autotrophy	fed	Aut 215 W4 Fed	white	I	ROI 9	9	Krueger-March-15_105.im	205.943	18034.4	1255.35	58903.2	660.539	3.24865	231.917	2317.03	12.0141	4.59858	81535	1171336	0.0209852	2091.73	15.0101	6.64243	42902	3825766	0.00362709	2165	52.8565	8.20359	186	208	12997	-13992	0.0348043	0.0336337	0.0103836	0.011214	0.0110896	0.00361398	0.0233	0.0075	5.03929	0.842249	12	712.28	8.42365
autotrophy	fed	Aut 215 W4 Fed	white	I	ROI 10	10	Krueger-March-15_105.im	228.543	13059.2	1009.25	47476.6	909.254	3.19322	179.765	2682.75	21.7189	28.5803	30974	400786	0.0209852	4280.17	31.9099	25.4477	27905	1457057	0.00362709	1023	24.9756	5.63914	135	245	12991	-14000	0.0386416	0.0372039	0.0103836	0.0191516	0.0187917	0.00361398	0.0268	0.0152	5.81313	1.71002	12	712.28	8.42365
autotrophy	fed	Aut 215 W4 Fed	white	I	ROI 11	11	Krueger-March-15_105.im	238.306	12124.9	562.334	53702.9	632.644	1.77253	208.124	1210.06	21.1542	10.9069	11421	246256	0.0209852	2247.91	28.8212	9.72034	12849	1090707	0.00362709	677	16.5283	4.58743	190	246	12991	-13992	0.0231893	0.0226637	0.0103836	0.0117804	0.0116433	0.00361398	0.0123	0.008	2.66163	0.904628	12	712.28	8.42365
autotrophy	fed	Aut 215 W4 Fed	white	I	ROI 12	12	Krueger-March-15_105.im	172.858	17901.7	716.121	65976.4	305.413	2.18068	251.402	906.253	14.3353	1.25217	18390	459715	0.0209852	276.265	14.4445	0.546421	7843	1694273	0.00362709	856	20.8984	5.15836	191	159	13005	-13992	0.0200015	0.0196093	0.0103836	0.00462912	0.00460779	0.00361398	0.0092	0.001	1.9996	0.111969	12	712.28	8.42365
autotrophy	fed	Aut 215 W4 Fed	white	I	ROI 1	1	Krueger-March-15_106.im	138.376	9125.69	632.386	37515.1	667.14	1.45516	138.68	2302.2	24.9795	2.41478	18687	269664	0.0209852	3902.9	35.2284	17.0454	19714	1108572	0.00362709	985	24.0479	5.53341	126	9	13069	-14000	0.0346487	0.0334883	0.0103836	0.0177832	0.0174725	0.00361398	0.0231	0.0139	5.00779	1.56139	10	683.081	7.31977
autotrophy	fed	Aut 215 W4 Fed	white	I	ROI 2	2	Krueger-March-15_106.im	155.776	7931.44	426.089	38959.8	415.625	1.32576	132.386	1559.97	27.7014	5.32734	8999	167512	0.0209852	1941.21	31.5597	12.4094	8778	822832	0.00362709	704	17.1875	4.67801	179	9	13069	-13992	0.0268608	0.0261581	0.0103836	0.010668	0.0105554	0.00361398	0.0158	0.0069	3.41902	0.782066	10	683.081	7.31977
autotrophy	fed	Aut 215 W4 Fed	white	I	ROI 3	3	Krueger-March-15_106.im	141.798	13449.2	851.76	46541	533.581	1.42525	189.427	2017.92	12.8593	15.0573	58567	924767	0.0209852	2160.87	16.5964	10.0432	36689	3200157	0.00362709	2292	55.957	8.44078	183	50	13063	-13991	0.0316658	0.0306939	0.0103836	0.0114648	0.0113348	0.00361398	0.0203	0.0077	4.40211	0.869874	10	683.081	7.31977
autotrophy	fed	Aut 215 W4 Fed	white	I	ROI 4	4	Krueger-March-15_106.im	156.149	13885.1	1559.34	42524	791.825	1.69714	177.841	4351.53	15.6255	82.4803	130470	1161769	0.0209852	4133.78	20.13	28.1796	66252	3557982	0.00362709	2789	68.0908	9.31106	130	78	13058	-13999	0.0561514	0.0531661	0.0103836	0.0186207	0.0182803	0.00361398	0.0428	0.0147	9.27281	1.65239	10	683.081	7.31977
autotrophy	fed	Aut 215 W4 Fed	white	I	ROI 5	5	Krueger-March-15_106.im	139.29	14234	1516.02	41462.1	424.121	1.69271	178.662	4075.32	17.4929	94.5657	93144	874539	0.0209852	1820.2	17.5598	5.31869	26058	2547433	0.00362709	2048	50	7.97885	196	96	13055	-13989	0.0532532	0.0505607	0.0103836	0.0102291	0.0101255	0.00361398	0.0402	0.0065	8.70811	0.733632	10	683.081	7.31977
autotrophy	fed	Aut 215 W4 Fed	white	I	ROI 6	6	Krueger-March-15_106.im	155.028	14215.9	1239.03	40265.7	619.752	1.61606	174.665	3153.33	15.7186	13.7108	75903	870863	0.0209852	3243.5	21.9454	17.34	37966	2466677	0.00362709	2042	49.8535	7.96715	149	126	13051	-13996	0.0435792	0.0417593	0.0103836	0.0153916	0.0151582	0.00361398	0.0314	0.0115	6.80048	1.30065	10	683.081	7.31977
autotrophy	fed	Aut 215 W4 Fed	white	I	ROI 7	7	Krueger-March-15_106.im	150.06	13602.7	1428.47	45101.8	782.519	2.36393	183.035	4004.17	19.6166	131.615	71909	684760	0.0209852	3783.47	24.3094	24.9	39392	2270425	0.00362709	1678	40.9668	7.22223	126	177	13043	-14000	0.0525067	0.0498873	0.0103836	0.0173501	0.0170542	0.00361398	0.0395	0.0134	8.56216	1.51425	10	683.081	7.31977
autotrophy	fed	Aut 215 W4 Fed	white	I	ROI 8	8	Krueger-March-15_106.im	162.822	11573.7	456.155	46257.6	853.298	1.76367	188.325	878.136	16.8379	1.76552	12932	328115	0.0209852	4085.8	32.9991	20.5891	24191	1311403	0.00362709	945	23.0713	5.4199	115	233	13034	-14001	0.0197065	0.0193257	0.0103836	0.0184467	0.0181125	0.00361398	0.0089	0.0145	1.93813	1.6335	10	683.081	7.31977
autotrophy	fed	Aut 215 W4 Fed	white	I	ROI 1	1	Krueger-March-15_107.im	148.682	10419.6	569.967	43880.9	664.075	1.63898	166.999	1606.67	16.6877	2.72288	25734	470445	0.0209852	3172.38	24.2777	21.8216	29983	1981223	0.00362709	1505	36.7432	6.8398	131	22	13113	-14002	0.0273507	0.0266226	0.0103836	0.0151336	0.014908	0.00361398	0.0162	0.0113	3.51968	1.27245	7	580.029	6.03418
autotrophy	fed	Aut 215 W4 Fed	white	I	ROI 2	2	Krueger-March-15_107.im	148.18	13614.1	1094.08	54870.6	1403.02	1.70883	216.534	2829.53	17.9272	78.1299	49299	613451	0.0209852	6049.62	28.3936	25.3958	63220	2472470	0.00362709	1502	36.6699	6.83298	128	74	13105	-14002	0.0401817	0.0386295	0.0103836	0.0255696	0.0249321	0.00361398	0.0282	0.0213	6.1221	2.40182	7	580.029	6.03418
autotrophy	fed	Aut 215 W4 Fed	white	I	ROI 4	4	Krueger-March-15_107.im	152.747	13637.3	1181.34	48155.4	780.201	1.83622	197.083	3127.95	15.2348	32.1642	79776	920928	0.0209852	3466.88	19.6174	26.8619	52687	3251933	0.00362709	2251	54.956	8.36494	161	114	13099	-13997	0.0433128	0.0415147	0.0103836	0.0162017	0.0159434	0.00361398	0.0311	0.0123	6.74745	1.38911	7	580.029	6.03418
autotrophy	fed	Aut 215 W4 Fed	white	I	ROI 5	5	Krueger-March-15_107.im	169.704	14084.4	1539.36	49290.7	1087.85	1.8315	208.593	4208.23	17.2725	59.2071	100859	922809	0.0209852	5084.8	23.0417	14.4684	71276	3229528	0.00362709	2184	53.3203	8.23951	130	153	13093	-14002	0.0546478	0.0518162	0.0103836	0.0220701	0.0215935	0.00361398	0.0414	0.018	8.98023	2.02568	7	580.029	6.03418
autotrophy	fed	Aut 215 W4 Fed	white	I	ROI 6	6	Krueger-March-15_107.im	161.848	12904.2	777.502	52761.2	582.293	1.05503	209.809	1871.17	17.9038	11.2978	27267	452549	0.0209852	2042.76	21.4098	11.8687	20421	1850337	0.00362709	1169	28.54	6.02813	180	204	13085	-13994	0.030126	0.029245	0.0103836	0.0110364	0.0109159	0.00361398	0.0189	0.0073	4.08807	0.822678	7	580.029	6.03418
autotrophy	fed	Aut 215 W4 Fed	white	I	ROI 7	7	Krueger-March-15_107.im	164.114	12463.2	848.129	44499.2	813.2	1.3635	176.269	2242.81	19.6004	0.970195	29235	429605	0.0209852	4038.33	30.3668	8.87269	28031	1533889	0.00362709	1149	28.0518	5.97634	144	230	13080	-14000	0.0340254	0.0329058	0.0103836	0.0182745	0.0179465	0.00361398	0.0225	0.0143	4.88153	1.61479	7	580.029	6.03418
autotrophy	fed	Aut 215 W4 Fed	white	I	ROI 1	1	Krueger-March-15_108.im	147.561	12124.7	896.792	47565.6	884.523	2.43261	179.842	2524.59	13.9865	23.3448	68201	922081	0.0209852	4126.94	19.9506	40.1623	67268	3617363	0.00362709	2535	61.8897	8.87696	173	36	13149	-13995	0.0369821	0.0356632	0.0103836	0.0185959	0.0182564	0.00361398	0.0253	0.0146	5.47918	1.6497	5	481.689	5.19007
autotrophy	fed	Aut 215 W4 Fed	white	I	ROI 2	2	Krueger-March-15_108.im	140.705	14086.4	1700.58	40793.6	520.729	2.37063	175.022	4752.85	25.1107	14.1729	58823	487250	0.0209852	2519.34	26.3897	4.79758	18012	1411052	0.00362709	1153	28.1494	5.98673	179	158	13130	-13994	0.0603622	0.056926	0.0103836	0.0127649	0.0126041	0.00361398	0.0465	0.009	10.0878	1.01288	5	481.689	5.19007
autotrophy	fed	Aut 215 W4 Fed	white	I	ROI 3	3	Krueger-March-15_108.im	164.215	13161	932.781	43689.5	672.145	1.25911	187.961	2377.37	17.008	1.1047	42227	595798	0.0209852	3241.58	24.5023	19.7401	30428	1977823	0.00362709	1509	36.8408	6.84888	171	205	13122	-13996	0.0354373	0.0342245	0.0103836	0.0153846	0.0151515	0.00361398	0.0238	0.0115	5.16735	1.29989	5	481.689	5.19007
autotrophy	fed	Aut 215 W4 Fed	white	I	ROI 4	4	Krueger-March-15_108.im	174.112	12794.7	1081.66	48696.8	716.808	2.70379	180.488	3028.53	18.12	60.8238	53607	634106	0.0209852	3058.3	21.6895	16.063	35525	2413414	0.00362709	1652	40.332	7.16605	208	199	13123	-13990	0.0422697	0.0405555	0.0103836	0.0147198	0.0145063	0.00361398	0.0302	0.0109	6.53955	1.22719	5	481.689	5.19007
autotrophy	fed	Aut 214 P4 Fed	purple	G	ROI 1	1	Krueger-March-15_109.im	255.868	14315	1410.58	38241.8	595.662	2.46567	221.567	3695.63	23.1503	1.52347	45195	458653	0.0209852	3294.41	31.3266	6.00221	19085	1225268	0.00362709	1068	26.0742	5.76183	10	98	-15055	17327	0.0492693	0.0469558	0.0103836	0.0155762	0.0153373	0.00361398	0.0366	0.0117	7.92677	1.32082	9	613.599	7.33378
autotrophy	fed	Aut 214 P4 Fed	purple	G	ROI 3	3	Krueger-March-15_109.im	243.989	22592.3	1803.7	51260.5	924.735	1.81298	220.144	2804.45	9.58489	3.20774	170125	2130902	0.0209852	3973.66	16.9921	6.10966	87221	4834890	0.00362709	3144	76.7578	9.8859	83	115	-15058	17339	0.0399185	0.0383862	0.0103836	0.0180399	0.0177202	0.00361398	0.028	0.0141	6.06937	1.5893	9	613.599	7.33378
autotrophy	fed	Aut 214 P4 Fed	purple	G	ROI 6	6	Krueger-March-15_109.im	256.945	21719.5	1822.24	53960.7	1144.51	3.23157	243.317	2997.99	11.4342	7.55326	132513	1579446	0.0209852	4847.7	20.4836	6.5242	83229	3924022	0.00362709	2424	59.1797	8.68043	179	143	-15062	17353	0.0419492	0.0402603	0.0103836	0.0212101	0.0207696	0.00361398	0.0299	0.0172	6.47557	1.93286	9	613.599	7.33378
autotrophy	fed	Aut 214 P4 Fed	purple	G	ROI 7	7	Krueger-March-15_109.im	222.9	20204.2	1395.17	52570.1	844.568	1.70466	215.178	2290.59	13.0539	0.684008	67931	983743	0.0209852	3429.32	22.0172	3.48203	41122	2559639	0.00362709	1623	39.624	7.10288	178	194	-15070	17353	0.0345268	0.0333745	0.0103836	0.0160655	0.0158115	0.00361398	0.023	0.0122	4.98311	1.37425	9	613.599	7.33378
autotrophy	fed	Aut 214 P4 Fed	purple	G	ROI 9	9	Krueger-March-15_109.im	211.04	11059.2	606.98	30655.1	494.231	0.854701	135.755	1615.4	29.0985	1.78545	8522	155271	0.0209852	3444.98	53.7891	1.70923	6939	430397	0.00362709	468	11.4258	3.81415	248	221	-15074	17364	0.0274423	0.0267094	0.0103836	0.0161223	0.0158665	0.00361398	0.0163	0.0123	3.5385	1.38045	9	613.599	7.33378
autotrophy	fed	Aut 214 P4 Fed	purple	G	ROI 1	1	Krueger-March-15_112.im	306.553	16893.9	1700.23	59915.4	1243.01	2.75764	259.488	3798.59	14.5563	78.3581	119611	1188486	0.0209731	4731.51	19.582	11.3663	87446	4215046	0.00361967	2345	57.251	8.53781	71	27	-15158	17220	0.0503207	0.0479099	0.0103777	0.0207462	0.0203245	0.00360661	0.0375	0.0167	8.13485	1.88354	6	484.253	6.19511
autotrophy	fed	Aut 214 P4 Fed	purple	G	ROI 2	2	Krueger-March-15_112.im	248.015	22403.3	1568.38	67921.7	1207.28	1.92308	265.157	2337.93	12.5372	10.0039	75847	1083423	0.0209731	3910.56	20.5026	2.98719	58384	3284692	0.00361967	1612	39.3555	7.07877	80	86	-15167	17221	0.0350034	0.0338196	0.0103777	0.0177746	0.0174642	0.00360661	0.0234	0.0139	5.08087	1.56127	6	484.253	6.19511
autotrophy	fed	Aut 214 P4 Fed	purple	G	ROI 3	3	Krueger-March-15_112.im	240.953	23018.3	2395.62	60209.8	1134.11	2.79993	257.913	3962.29	14.1813	23.8458	135185	1298923	0.0209731	4203.8	20.763	5.43818	63998	3397639	0.00361967	1881	45.9228	7.64662	109	128	-15174	17226	0.0520373	0.0494634	0.0103777	0.018836	0.0184878	0.00360661	0.0391	0.0149	8.47156	1.6766	6	484.253	6.19511
autotrophy	fed	Aut 214 P4 Fed	purple	G	ROI 4	4	Krueger-March-15_112.im	257.678	24234.6	981.96	69258.2	1214.67	2.37203	283.958	931.947	15.7124	1.39546	15731	388238	0.0209731	3845.28	35.0376	3.03981	19459	1109516	0.00361967	534	13.0371	4.07423	123	172	-15180	17228	0.0202595	0.0198572	0.0103777	0.0175383	0.017236	0.00360661	0.0095	0.0136	2.05461	1.53557	6	484.253	6.19511
autotrophy	fed	Aut 214 P4 Fed	purple	G	ROI 5	5	Krueger-March-15_112.im	315.068	22870	1177.94	70404	1957.3	4.49315	279.872	1455.8	9.91622	0.497063	64492	1252130	0.0209731	6680.53	23.7862	12.7442	107162	3854618	0.00361967	1825	44.5557	7.53193	142	218	-15188	17231	0.0257529	0.0251064	0.0103777	0.0278009	0.027049	0.00360661	0.0147	0.0234	3.19233	2.64116	6	484.253	6.19511
autotrophy	fed	Aut 214 P4 Fed	purple	G	ROI 6	6	Krueger-March-15_112.im	195.196	18138.1	1544.83	48168.3	757.133	1.52838	201.528	3060.93	29.0362	12.5188	21226	249218	0.0209731	3342.53	42.9091	1.47547	10403	661832	0.00361967	458	11.1816	3.77318	142	249	-15193	17231	0.0425852	0.0408458	0.0103777	0.0157185	0.0154752	0.00360661	0.0305	0.0119	6.60375	1.33719	6	484.253	6.19511
autotrophy	fed	Aut 214 P4 Fed	purple	G	ROI 1	1	Krueger-March-15_113.im	276.17	25523	1995.41	76182.3	1926.92	3.1075	296.965	2727.67	11.6469	4.03667	110446	1412698	0.0209731	5987.81	21.6658	11.1474	106655	4216689	0.00361967	1845	45.044	7.57309	118	158	-15224	17205	0.0390905	0.0376199	0.0103777	0.0252935	0.0246696	0.00360661	0.0272	0.0211	5.90455	2.37308	4	436.304	4.58396
autotrophy	fed	Aut 214 P4 Fed	purple	G	ROI 2	2	Krueger-March-15_113.im	231.439	25059.5	2074.01	62557.3	1479.03	2.17803	246.023	2946.17	13.8732	3.2769	87606	1058511	0.0209731	5531.75	26.4395	1.97237	62474	2642419	0.00361967	1408	34.375	6.61571	150	194	-15230	17210	0.0413817	0.0397373	0.0103777	0.0236427	0.0230967	0.00360661	0.0294	0.0195	6.3635	2.19587	4	436.304	4.58396
autotrophy	fed	Aut 214 P4 Fed	purple	G	ROI 3	3	Krueger-March-15_113.im	296.056	24934.6	1821.76	71974.3	1109.72	5.25263	272.628	2483.57	11.3981	1.37589	100233	1371902	0.0209731	3259.6	17.371	1.86795	61057	3960026	0.00361967	1834	44.7754	7.55048	109	207	-15232	17204	0.0365307	0.0352432	0.0103777	0.0154183	0.0151842	0.00360661	0.0249	0.0116	5.38943	1.3044	4	436.304	4.58396
autotrophy	fed	Aut 214 P4 Fed	purple	G	ROI 4	4	Krueger-March-15_113.im	224.163	24527.1	1879.22	55642.6	792.469	1.84798	230.683	2653.16	16.3276	8.03767	53896	703436	0.0209731	2934.65	26.2843	0.874682	22728	1595831	0.00361967	956	23.3398	5.45135	147	243	-15237	17210	0.0383091	0.0368957	0.0103777	0.0142421	0.0140421	0.00360661	0.0265	0.0104	5.74759	1.17573	4	436.304	4.58396
autotrophy	fed	Aut 214 P4 Fed	purple	G	ROI 1	1	Krueger-March-15_114.im	230.826	22428.8	2155.02	62387.3	1572.67	2.91484	238.886	3581.25	13.1844	13.3546	132340	1377350	0.0209731	5964.25	22.6903	15.7663	96578	3831207	0.00361967	2047	49.9756	7.9769	93	179	-15271	17178	0.0480415	0.0458393	0.0103777	0.0252082	0.0245884	0.00360661	0.0355	0.021	7.68607	2.36394	2	361.475	2.76645
autotrophy	fed	Aut 214 P4 Fed	purple	G	ROI 2	2	Krueger-March-15_114.im	251.965	19558.9	1872.28	55317.4	1357.47	3.00995	217.338	3564.18	12.314	7.83696	150531	1572536	0.0209731	5779.56	20.7717	7.15829	109141	4447521	0.00361967	2680	65.4297	9.1273	26	100	-15258	17168	0.0478625	0.0456763	0.0103777	0.0245397	0.023952	0.00360661	0.0353	0.0203	7.65073	2.29223	2	361.475	2.76645
autotrophy	fed	Aut 214 P4 Fed	purple	G	ROI 1	1	Krueger-March-15_115.im	775.34	22578.7	2221.65	66407.2	1372.76	4.21614	296.076	3691.51	13.6845	1.39346	129100	1312050	0.0209731	4710.98	20.4282	4.97255	79771	3858923	0.00361967	1937	47.29	7.75961	19	46	-15278	17125	0.0491978	0.0468909	0.0103777	0.0206718	0.0202532	0.00360661	0.0365	0.0166	7.91399	1.8755	4	531.421	3.7635
autotrophy	fed	Aut 214 P4 Fed	purple	G	ROI 2	2	Krueger-March-15_115.im	243.519	31189.6	2464.03	83663.2	1876.95	2.3176	286.881	2766.82	9.42809	4.53488	172236	2180150	0.0209731	5197.98	17.3023	1.31126	131199	5848059	0.00361967	2330	56.8848	8.51046	93	105	-15287	17137	0.039501	0.0379999	0.0103777	0.0224346	0.0219424	0.00360661	0.0276	0.0183	5.98693	2.06582	4	531.421	3.7635
autotrophy	fed	Aut 214 P4 Fed	purple	G	ROI 3	3	Krueger-March-15_115.im	215.489	29218.9	2656.19	56739.4	1148.44	2.32755	229.398	3334.43	10.4329	2.61373	188297	2071325	0.0209731	4591.85	19.7952	1.76729	81413	4022259	0.00361967	2363	57.6904	8.57052	142	147	-15294	17145	0.0454533	0.0434771	0.0103777	0.0202406	0.0198391	0.00360661	0.0331	0.0162	7.17407	1.82885	4	531.421	3.7635
autotrophy	fed	Aut 214 P4 Fed	purple	G	ROI 4	4	Krueger-March-15_115.im	233.095	28330.2	2563.65	69835.9	1305.07	2.18899	275.943	3314.66	13.1005	2.74129	118287	1307156	0.0209731	4162.82	21.235	1.07514	60216	3222227	0.00361967	1538	37.5488	6.91438	197	197	-15301	17153	0.0452459	0.0432874	0.0103777	0.0186877	0.0183449	0.00360661	0.0329	0.0147	7.13294	1.6605	4	531.421	3.7635
autotrophy	fed	Aut 214 P4 Fed	purple	G	ROI 1	1	Krueger-March-15_116.im	848.874	20340.8	1807.69	66910.7	1315.32	1.86711	342.449	3237.32	17.2325	3.20766	65836	740813	0.0209731	4430.85	25.0559	3.97976	47904	2436888	0.00361967	1214	29.6387	6.14306	80	81	-15314	17095	0.044435	0.0425445	0.0103777	0.0196579	0.0192789	0.00360661	0.0322	0.0157	6.97193	1.76573	7	568.384	6.15781
autotrophy	fed	Aut 214 P4 Fed	purple	G	ROI 2	2	Krueger-March-15_116.im	1177.61	20766.2	1803.46	69641.9	1452.17	2.37646	328.706	3140.83	12.7525	3.02054	114592	1319483	0.0209731	4760.75	19.1614	5.55705	92271	4425047	0.00361967	2118	51.709	8.11406	173	130	-15322	17110	0.0434231	0.041616	0.0103777	0.020852	0.0204261	0.00360661	0.0312	0.0168	6.77068	1.89498	7	568.384	6.15781
autotrophy	fed	Aut 214 P4 Fed	purple	G	ROI 3	3	Krueger-March-15_116.im	1096.14	19399	2267.99	48208.5	850.985	1.48635	253.197	4574.42	13.2787	13.0641	196839	1683636	0.0209731	3876.74	18.1023	11.7417	73857	4184015	0.00361967	2893	70.6299	9.48308	208	179	-15330	17115	0.0584565	0.0552281	0.0103777	0.0176522	0.017346	0.00360661	0.0449	0.0137	9.72102	1.54796	7	568.384	6.15781
autotrophy	fed	Aut 214 P4 Fed	purple	G	ROI 4	4	Krueger-March-15_116.im	214.674	15016.3	915.482	57752.8	1173.77	1.90641	205.546	1906.86	23.7849	5.91691	15847	259932	0.0209731	4614.91	39.7897	3.52726	20318	999701	0.00361967	577	14.0869	4.23509	249	202	-15333	17121	0.030483	0.0295812	0.0103777	0.0203241	0.0199192	0.00360661	0.0192	0.0163	4.16223	1.83788	7	568.384	6.15781
autotrophy	fed	Aut 214 P4 Fed	purple	G	ROI 5	5	Krueger-March-15_116.im	3042.42	16524.1	2295.15	45172.4	469.393	2.02396	300.351	5622.62	21.2009	5.01096	111131	800097	0.0209731	1870.75	19.1408	1.98925	22728	2187248	0.00361967	1614	39.4043	7.08316	20	128	-15322	17086	0.0694485	0.0649386	0.0103777	0.0103911	0.0102843	0.00360661	0.0546	0.0067	11.8257	0.752346	7	568.384	6.15781
autotrophy	fed	Aut 214 P4 Fed	purple	G	ROI 1	1	Krueger-March-15_121.im	296.261	21202.5	2108.05	56620.3	1128.99	2.89057	243.106	3729.91	11.5687	27.3419	183780	1848434	0.0210204	4534.71	17.8168	5.78329	98425	4936160	0.00360264	2906	70.9473	9.50436	154	177	-15398	16988	0.0497123	0.0473581	0.0104009	0.0199396	0.0195498	0.00358971	0.037	0.016	8.01022	1.79816	7	471.167	7.42836
autotrophy	fed	Aut 214 P4 Fed	purple	G	ROI 2	2	Krueger-March-15_121.im	455.061	22042.4	2174.54	50137.9	1115.16	1.50818	196.421	3693.17	16.8661	6.50893	85068	862299	0.0210204	5173.75	29.8853	3.84047	43625	1961396	0.00360264	1304	31.8359	6.36669	208	232	-15407	16996	0.0493263	0.0470076	0.0104009	0.0222418	0.0217579	0.00358971	0.0366	0.0182	7.93425	2.04694	7	471.167	7.42836
autotrophy	fed	Aut 214 P4 Fed	purple	G	ROI 3	3	Krueger-March-15_121.im	251.096	19818.8	1871.57	58750.4	1259.25	4.29378	229.831	3492.5	16.3314	5.35665	82817	876980	0.0210204	4949.51	25.4726	11.266	55722	2599706	0.00360264	1475	36.0107	6.77128	81	134	-15392	16976	0.0472171	0.0450882	0.0104009	0.021434	0.0209842	0.00358971	0.0347	0.0174	7.51824	1.95977	7	471.167	7.42836
autotrophy	fed	Aut 214 P4 Fed	purple	G	ROI 4	4	Krueger-March-15_121.im	433.136	12689.2	1791.79	41633.6	909.195	3.11987	184.959	5717.57	30.7225	34.389	54560	386385	0.0210204	5061.67	36.8265	10.7575	27685	1267743	0.00360264	1015	24.7803	5.61705	10	73	-15382	16965	0.0706031	0.0659471	0.0104009	0.021838	0.0213713	0.00358971	0.0555	0.0178	12.0393	2.00338	7	471.167	7.42836
autotrophy	fed	Aut 214 P4 Fed	purple	G	ROI 5	5	Krueger-March-15_121.im	400.528	17492.5	1513.98	52644.6	803.674	2.69527	218.405	3117.43	11.5694	15.6365	137621	1590070	0.0210204	3237.45	15.7969	7.41602	73054	4785394	0.00360264	3030	73.9746	9.70502	31	117	-15389	16968	0.0432751	0.0414801	0.0104009	0.015266	0.0150365	0.00358971	0.0311	0.0114	6.73621	1.28966	7	471.167	7.42836
autotrophy	fed	Aut 214 P4 Fed	purple	G	ROI 6	6	Krueger-March-15_121.im	380.868	22030	1428.48	55311.2	717.734	2.6858	210.706	2084.73	16.1547	6.59348	38826	598775	0.0210204	2601.88	25.9551	1.72182	19508	1503358	0.00360264	906	22.1191	5.30688	166	224	-15406	16989	0.0324212	0.0314031	0.0104009	0.0129763	0.0128101	0.00358971	0.021	0.0092	4.55208	1.03882	7	471.167	7.42836
autotrophy	fed	Aut 214 P4 Fed	purple	G	ROI 1	1	Krueger-March-15_122.im	150.725	10296.5	832.971	28080.1	485.786	2.59197	144.872	2848.56	23.1446	137.24	29887	369439	0.0210204	3802.03	36.686	16.6838	17430	1007515	0.00360264	1196	29.1992	6.09734	12	133	-15416	16919	0.0404492	0.0388766	0.0104009	0.0173	0.0170058	0.00358971	0.0285	0.0134	6.17193	1.51154	6	650.586	4.61123
autotrophy	fed	Aut 214 P4 Fed	purple	G	ROI 2	2	Krueger-March-15_122.im	163.901	15137.8	965.51	32944.1	554.744	2.78788	192.088	2034.25	10.5724	106.317	87620	1373759	0.0210204	3674.05	21.0063	13.0124	50343	2989680	0.00360264	3025	73.8525	9.69701	59	138	-15417	16927	0.0318906	0.030905	0.0104009	0.0168389	0.0165601	0.00358971	0.0205	0.013	4.44413	1.46132	6	650.586	4.61123
autotrophy	fed	Aut 214 P4 Fed	purple	G	ROI 3	3	Krueger-March-15_122.im	214.535	17494.7	1442.58	44323.2	1056.81	3.15919	220.585	2922.74	11.3532	185.017	129226	1567179	0.0210204	5618.28	21.7649	20.4696	94669	3970468	0.00360264	2986	72.9004	9.63429	135	137	-15417	16939	0.0412289	0.0395963	0.0104009	0.0238433	0.023288	0.00358971	0.0292	0.0197	6.32792	2.21933	6	650.586	4.61123
autotrophy	fed	Aut 214 P4 Fed	purple	G	ROI 4	4	Krueger-March-15_122.im	274.445	17249.5	1443.47	54787	996.776	3.87498	224.339	2980.98	12.9717	52.8272	102068	1219713	0.0210204	4050.08	19.1944	23.1043	70482	3873991	0.00360264	2357	57.544	8.55963	174	187	-15425	16945	0.041841	0.0401606	0.0104009	0.0181936	0.0178685	0.00358971	0.0298	0.0143	6.45022	1.60874	6	650.586	4.61123
autotrophy	fed	Aut 214 P4 Fed	purple	G	ROI 5	5	Krueger-March-15_122.im	253.333	17211.8	1400.78	55378.7	1189.53	3.13835	222.544	2871.71	14.6594	50.7839	75432	926854	0.0210204	4962.25	23.8092	16.9456	64056	2982142	0.00360264	1795	43.8232	7.46977	224	176	-15423	16953	0.0406925	0.0391014	0.0104009	0.0214799	0.0210282	0.00358971	0.0287	0.0174	6.22063	1.96472	6	650.586	4.61123
autotrophy	fed	Aut 214 P4 Fed	purple	G	ROI 6	6	Krueger-March-15_122.im	349.961	13624.2	662.685	56773.5	1359.25	2.26386	205.543	1313.95	25.7182	1.83655	8489	174526	0.0210204	5645.57	50.9619	7.45052	17412	727269	0.00360264	427	10.4248	3.64325	249	198	-15426	16957	0.0243202	0.0237427	0.0104009	0.0239416	0.0233818	0.00358971	0.0133	0.0198	2.89175	2.2299	6	650.586	4.61123
autotrophy	fed	Aut 217 O4 Fed	orange	A	ROI 1	1	Krueger-May-2015_68.im	39.4899	23199.1	2158.14	44217.9	1358.52	1.46585	187.628	3414.74	17.0114	17.1205	73614	791321	0.0210718	7383.87	39.5405	4.70798	46339	1508274	0.00366456	1137	27.7588	5.94505	150	205	12989	-15532	0.0465134	0.044446	0.0104261	0.0307232	0.0298074	0.00365118	0.034	0.0262	7.3736	2.94692	5	533.618	4.685
autotrophy	fed	Aut 217 O4 Fed	orange	A	ROI 2	2	Krueger-May-2015_68.im	44.8459	23609	1526.5	48831.8	1282.46	1.39332	206.376	2068.43	8.80556	14.4023	129279	1999446	0.0210718	6166.73	22.0298	15.5512	108612	4135564	0.00366456	2823	68.9209	9.36765	194	193	12991	-15525	0.0323287	0.0313163	0.0104261	0.0262629	0.0255908	0.00365118	0.0209	0.0219	4.52782	2.47185	5	533.618	4.685
autotrophy	fed	Aut 217 O4 Fed	orange	A	ROI 3	3	Krueger-May-2015_68.im	42.7448	25373.6	1667.02	50800.1	1456.21	1.81082	238.027	2117.86	12.1684	5.43604	69965	1064930	0.0210718	6822.33	32.0917	13.1833	61117	2132082	0.00366456	1399	34.1553	6.59453	191	61	13012	-15526	0.0328496	0.0318048	0.0104261	0.0286654	0.0278666	0.00365118	0.0214	0.0242	4.6337	2.72826	5	533.618	4.685
autotrophy	fed	Aut 217 O4 Fed	orange	A	ROI 4	4	Krueger-May-2015_68.im	30.9237	22173.8	1252.26	27551.5	787.701	2.56024	221.737	1680.1	17.4417	9.58391	24945	441703	0.0210718	6801.78	63.1669	0.947267	15691	548826	0.00366456	664	16.2109	4.54317	216	8	13020	-15522	0.0282373	0.0274618	0.0104261	0.0285901	0.0277954	0.00365118	0.017	0.0241	3.69239	2.72024	5	533.618	4.685
autotrophy	fed	Aut 217 O4 Fed	orange	A	ROI 5	5	Krueger-May-2015_68.im	43.5331	19916.7	989.905	43478.3	1011.99	2.73396	201.472	1358.7	24.9069	1.71818	9414	189408	0.0210718	5351.56	65.4936	0.288132	9624	413479	0.00366456	317	7.73926	3.1391	175	251	12982	-15528	0.0248511	0.0242485	0.0104261	0.0232757	0.0227462	0.00365118	0.0138	0.0191	2.99592	2.15136	5	533.618	4.685
autotrophy	fed	Aut 217 O4 Fed	orange	A	ROI 1	1	Krueger-May-2015_69.im	34.8485	23725.6	1633.08	34079.9	1022.39	3.60502	218.694	2266.54	8.54246	12.6568	156286	2270542	0.0210718	7186.48	26.5614	9.46114	97843	3261448	0.00366456	3190	77.8809	9.95796	185	108	12962	-15503	0.034416	0.033271	0.0104261	0.0299999	0.0291261	0.00365118	0.0228	0.0255	4.95148	2.87016	3	401.636	3.73473
autotrophy	fed	Aut 217 O4 Fed	orange	A	ROI 2	2	Krueger-May-2015_69.im	38.6242	22693.5	1550.63	46682.1	1733.54	2.02651	239.227	2242.69	8.90824	7.30788	141557	2071685	0.0210718	9133.55	25.9418	26.0181	158255	4261611	0.00366456	3043	74.292	9.72582	115	198	12947	-15513	0.0341647	0.033036	0.0104261	0.037135	0.0358054	0.00365118	0.0226	0.0322	4.90056	3.62269	3	401.636	3.73473
autotrophy	fed	Aut 217 O4 Fed	orange	A	ROI 1	1	Krueger-May-2015_72.im	45.4699	20856.9	1973.73	54112.8	1250.25	3.63815	214.749	3491.07	12.5352	55.3448	140510	1484805	0.0210712	5325.96	21.4476	4.67806	89005	3852290	0.00365232	2373	57.9346	8.58863	215	37	12836	-15456	0.047316	0.0451783	0.0104257	0.0231044	0.0225827	0.00363903	0.0348	0.0189	7.53239	2.13431	3	515.308	2.91088
autotrophy	fed	Aut 217 O4 Fed	orange	A	ROI 2	2	Krueger-May-2015_72.im	47.7727	23039.2	2069.11	57223.8	1768.25	3.77624	233.769	3262.15	11.067	30.6428	161639	1799820	0.0210712	7460.56	23.1129	19.7852	138136	4470325	0.00365232	2604	63.5742	8.99695	161	141	12819	-15464	0.0449042	0.0429745	0.0104257	0.0309007	0.0299744	0.00363903	0.0325	0.0263	7.05472	2.9671	3	515.308	2.91088
autotrophy	fed	Aut 217 O4 Fed	orange	A	ROI 3	3	Krueger-May-2015_72.im	46.4329	21612.7	1712.06	58128.9	1560.91	2.98275	245.732	2759.44	9.95767	82.36	153829	1941901	0.0210712	6352.2	19.8941	7.97405	140248	5222885	0.00365232	2995	73.1201	9.6488	156	204	12810	-15465	0.0396078	0.0380988	0.0104257	0.0268526	0.0261504	0.00363903	0.0277	0.0225	5.99796	2.53626	3	515.308	2.91088
autotrophy	fed	Aut 217 O4 Fed	orange	A	ROI 1	1	Krueger-May-2015_73.im	55.502	22889.1	2718.89	50862.9	1464.21	2.7751	258.652	4637.33	11.837	81.4222	253754	2136243	0.0210712	6881.96	21.6264	5.8315	136655	4747037	0.00365232	3111	75.9522	9.83388	211	144	12699	-15446	0.0593926	0.0560629	0.0104257	0.0287874	0.0279819	0.00363903	0.0456	0.0243	9.89154	2.74261	2	545.776	1.83225
autotrophy	fed	Aut 217 O4 Fed	orange	A	ROI 2	2	Krueger-May-2015_73.im	58.3218	23628.5	2059.63	63271.8	2144.59	4.81669	256.65	3136.79	11.7714	38.3545	134267	1540342	0.0210712	8280.39	25.2372	4.45574	139806	4124687	0.00365232	2173	53.0518	8.21873	197	79	12709	-15449	0.0435835	0.0417633	0.0104257	0.0338949	0.0327837	0.00363903	0.0313	0.0291	6.79221	3.28362	2	545.776	1.83225
autotrophy	fed	Aut 217 O4 Fed	orange	A	ROI 1	1	Krueger-May-2015_74.im	43.0199	24389.7	2201.1	51525.9	1620.95	2.36985	221.031	3282.98	10.8474	10.3669	169969	1883369	0.0210712	7613.42	24.7259	9.732	125170	3978833	0.00365232	2574	62.8418	8.94498	149	215	12628	-15443	0.0451237	0.0431754	0.0104257	0.031459	0.0304995	0.00363903	0.0327	0.0269	7.09828	3.02626	5	477.954	5.23063
autotrophy	fed	Aut 217 O4 Fed	orange	A	ROI 2	2	Krueger-May-2015_74.im	45.9813	24128.1	2352.68	53154.6	1752.04	3.31318	220.937	3627.55	11.2181	46.5173	186756	1915291	0.0210712	8024.73	24.5951	3.45105	139077	4219415	0.00365232	2646	64.5996	9.06922	167	143	12639	-15440	0.0487539	0.0464875	0.0104257	0.0329612	0.0319094	0.00363903	0.0361	0.0283	7.81615	3.18511	5	477.954	5.23063
autotrophy	fed	Aut 217 O4 Fed	orange	A	ROI 3	3	Krueger-May-2015_74.im	35.865	24346.3	2515.22	54442.8	1805.91	1.97785	217.115	3902.91	16.6756	19.7495	95377	923211	0.0210712	8082.1	35.2769	2.38697	68480	2064470	0.00365232	1264	30.8594	6.26828	181	83	12648	-15438	0.051655	0.0491178	0.0104257	0.0331707	0.0321058	0.00363903	0.0387	0.0285	8.38626	3.20723	5	477.954	5.23063
autotrophy	fed	Aut 217 O4 Fed	orange	A	ROI 4	4	Krueger-May-2015_74.im	42.8879	22297.5	1151.01	63357.5	1524.71	2.51437	256.753	1449.81	19.8474	5.95923	16022	310381	0.0210712	5589.03	45.769	2.90584	21224	881936	0.00365232	464	11.3281	3.79782	200	7	12660	-15435	0.0258102	0.0251608	0.0104257	0.0240652	0.0234997	0.00363903	0.0147	0.0199	3.19373	2.23762	5	477.954	5.23063
autotrophy	fed	Aut 217 O4 Fed	orange	A	ROI 5	5	Krueger-May-2015_74.im	41.4667	25057.1	891.733	55793.3	1453.2	3.93333	238.8	688.943	14.8609	0.291067	13376	375857	0.0210712	6131.4	48.9272	4.31396	21798	836899	0.00365232	500	12.207	3.94239	222	17	12659	-15432	0.017794	0.0174829	0.0104257	0.0260462	0.025385	0.00363903	0.0071	0.0217	1.52959	2.45003	5	477.954	5.23063
autotrophy	fed	Aut 217 O4 Fed	orange	A	ROI 1	1	Krueger-May-2015_76.im	41.298	22822.1	2364.72	58879.4	2367.16	1.8799	235.285	3917.39	12.9758	40.6985	158495	1529651	0.0210712	10007.7	28.1853	8.45533	158659	3946391	0.00365232	1915	46.7529	7.71542	149	228	12535	-15433	0.0518076	0.0492557	0.0104257	0.0402036	0.0386497	0.00363903	0.0388	0.035	8.41615	3.94451	2	294.849	3.39157
autotrophy	fed	Aut 217 O4 Fed	orange	A	ROI 2	2	Krueger-May-2015_76.im	49.2211	25444.4	2394.89	61804.1	2360.22	2.02031	251.114	3466.87	9.84524	29.5385	225227	2392921	0.0210712	9456.03	22.6131	17.8859	221967	5812363	0.00365232	2687	65.6006	9.13922	170	126	12551	-15430	0.0470611	0.0449459	0.0104257	0.0381888	0.036784	0.00363903	0.0345	0.0331	7.48202	3.73432	2	294.849	3.39157
autotrophy	fed	Aut 217 O4 Fed	orange	A	ROI 1	1	Krueger-May-2015_77.im	43.7827	24696.3	2166.56	57955.8	2103.41	2.0389	231.885	3163.42	10.8044	22.467	161517	1841109	0.0210712	8937.06	25.5455	8.88554	156809	4320603	0.00365232	2485	60.669	8.78898	125	219	12436	-15397	0.043864	0.0420208	0.0104257	0.0362933	0.0350222	0.00363903	0.0316	0.0314	6.84803	3.53582	4	495.825	4.03368
autotrophy	fed	Aut 217 O4 Fed	orange	A	ROI 2	2	Krueger-May-2015_77.im	51.0494	26920.7	1179.82	68141.2	2054.75	2.77778	282.963	1079.88	15.3705	0.433744	19113	436116	0.0210712	7256.21	45.9298	2.13335	33287	1103888	0.00365232	540	13.1836	4.09706	158	178	12443	-15392	0.0219127	0.0214429	0.0104257	0.0301543	0.0292717	0.00363903	0.011	0.0256	2.38789	2.88793	4	495.825	4.03368
autotrophy	fed	Aut 217 O4 Fed	orange	A	ROI 3	3	Krueger-May-2015_77.im	48.3622	26988.4	1248.79	71277.9	2694.48	1.75551	275.337	1195.96	9.30028	1.15951	58331	1260629	0.0210712	9350.25	29.7212	3.64532	125859	3329389	0.00365232	1557	38.0127	6.95696	139	150	12447	-15395	0.0231357	0.0226125	0.0104257	0.0378024	0.0364255	0.00363903	0.0122	0.0328	2.6414	3.69392	4	495.825	4.03368
autotrophy	fed	Aut 217 O4 Fed	orange	A	ROI 4	4	Krueger-May-2015_77.im	41.4628	24505.7	2059.16	49333	1733.83	2.07561	200.049	2987.8	14.3828	12.7507	83334	991746	0.0210712	8622.77	36.9599	14.5566	70168	1996505	0.00365232	1349	32.9346	6.47562	206	28	12466	-15384	0.0420138	0.0403198	0.0104257	0.0351454	0.0339522	0.00363903	0.0299	0.0303	6.47934	3.41526	4	495.825	4.03368
autotrophy	fed	Aut 217 O4 Fed	orange	A	ROI 1	1	Krueger-May-2015_78.im	43.2866	25179.1	2048.25	49842.7	1438.41	1.29227	216.699	2860.6	8.49206	16.5344	223485	2747295	0.0210712	6901.56	20.231	6.90811	156945	5438336	0.00365232	3637	88.7939	10.6328	127	181	12401	-15376	0.0406736	0.039084	0.0104257	0.028859	0.0280495	0.00363903	0.0287	0.0244	6.21148	2.75023	3	458.716	3.27
autotrophy	fed	Aut 217 O4 Fed	orange	A	ROI 1	1	Krueger-May-2015_79.im	41.0189	26005	2100.07	50119.4	1671.59	1.06069	228.395	2832.55	11.4647	32.862	120775	1495548	0.0210712	8131.76	29.9393	4.47847	96133	2882368	0.00365232	1917	46.8018	7.71945	121	143	12377	-15336	0.0403782	0.038811	0.0104257	0.0333521	0.0322756	0.00363903	0.0284	0.0286	6.15233	3.22637	3	428.589	3.49986
autotrophy	fed	Aut 217 O4 Fed	orange	A	ROI 2	2	Krueger-May-2015_79.im	59.4777	24142.2	2145.11	55344.9	2250.48	2.85714	218.034	3216.82	11.7748	13.8637	139647	1571656	0.0210712	10133.4	29.6726	10.8777	146506	3602956	0.00365232	2170	52.9785	8.21306	75	217	12366	-15344	0.0444267	0.0425369	0.0104257	0.0406627	0.0390739	0.00363903	0.0321	0.0354	6.95989	3.9923	3	428.589	3.49986
autotrophy	fed	Aut 217 O4 Fed	orange	A	ROI 3	3	Krueger-May-2015_79.im	34.9102	23210.4	1377.64	56736.1	2293.28	1.59877	211.454	1816.86	11.5598	3.97337	62903	1059785	0.0210712	10067	34.8848	3.21147	104711	2590570	0.00365232	1522	37.1582	6.87832	19	220	12365	-15352	0.0296772	0.0288219	0.0104257	0.0404201	0.0388498	0.00363903	0.0184	0.0352	3.98724	3.96705	3	428.589	3.49986
autotrophy	fed	Aut 217 O4 Fed	orange	A	ROI 1	1	Krueger-May-2015_80.im	42.2215	23714.6	2351.56	50380.9	1686.86	1.68625	216.427	3706	10.6121	17.5087	216155	2179843	0.0210712	8167.36	23.6674	12.4197	155056	4631009	0.00365232	3064	74.8047	9.75932	142	220	12490	-15418	0.0495804	0.0472383	0.0104257	0.0334821	0.0323974	0.00363903	0.0368	0.0288	7.97888	3.24009	2	367.456	2.72141
autotrophy	fed	Aut 217 O4 Fed	orange	A	ROI 2	2	Krueger-May-2015_80.im	42.9407	22472.5	1159.82	60519.4	1613.62	1.83793	244.612	1449.34	21.3174	1.32851	13883	268996	0.0210712	6300.24	53.2236	4.05653	19315	724417	0.00365232	399	9.74121	3.52177	218	8	12523	-15406	0.0258052	0.0251561	0.0104257	0.0266628	0.0259704	0.00363903	0.0147	0.0223	3.1927	2.51598	2	367.456	2.72141
autotrophy	fed	Aut 217 O4 Fed	orange	A	ROI 1	1	Krueger-May-2015_81.im	50.9219	22191.4	1622.61	45058.4	1242.1	1.26537	200.596	2470.11	11.9983	2.4499	89763	1227626	0.0210712	6547.65	29.1875	6.39543	68713	2492633	0.00365232	1844	45.0195	7.57104	78	233	12729	-11485	0.0365596	0.0352701	0.0104257	0.0275664	0.0268269	0.00363903	0.0248	0.0232	5.38486	2.61249	5	658.984	3.79372
autotrophy	fed	Aut 217 O4 Fed	orange	A	ROI 2	2	Krueger-May-2015_81.im	73.3529	23152.5	2252.9	51603.5	1567.34	2.45306	219.809	3618.03	10.6181	7.00164	207560	2133038	0.0210712	7316.01	22.2142	11.179	144399	4754234	0.00365232	3071	74.9756	9.77046	95	168	12739	-11483	0.0486536	0.0463963	0.0104257	0.0303727	0.0294774	0.00363903	0.036	0.0258	7.79637	2.91111	5	658.984	3.79372
autotrophy	fed	Aut 217 O4 Fed	orange	A	ROI 3	3	Krueger-May-2015_81.im	71.1134	23338.4	2104.07	49474.7	1228.98	1.67189	207.245	3278.61	10.4939	6.78585	181224	2010133	0.0210712	5801.31	21.1627	6.13412	105852	4261258	0.00365232	2871	70.0928	9.44695	86	104	12749	-11484	0.0450776	0.0431333	0.0104257	0.0248406	0.0242385	0.00363903	0.0327	0.0206	7.08914	2.32086	5	658.984	3.79372
autotrophy	fed	Aut 217 O4 Fed	orange	A	ROI 4	4	Krueger-May-2015_81.im	65.1881	22028.2	1833.58	58973.3	2151.26	1.77803	231.181	2950.32	13.1357	12.2805	97968	1176965	0.0210712	8987.79	29.9923	6.18311	114942	3150943	0.00365232	1781	43.4815	7.44058	92	37	12760	-11483	0.0416189	0.039956	0.0104257	0.0364786	0.0351947	0.00363903	0.0295	0.0316	6.40048	3.55526	5	658.984	3.79372
autotrophy	fed	Aut 217 O4 Fed	orange	A	ROI 5	5	Krueger-May-2015_81.im	46.304	21451.6	810.669	49544.2	1047.98	3.9749	231.241	793.476	16.9455	1.84374	11625	307616	0.0210712	4791.49	47.7403	3.55216	15028	710464	0.00365232	478	11.6699	3.85469	24	203	12734	-11494	0.0188953	0.0185449	0.0104257	0.0211524	0.0207142	0.00363903	0.0081	0.0171	1.75977	1.92379	5	658.984	3.79372
autotrophy	fed	Aut 217 O4 Fed	orange	A	ROI 1	1	Krueger-May-2015_82.im	56.4405	23606.7	1313.73	71291.4	2424.75	2.7532	276.073	1641.09	13.554	9.61491	40082	720241	0.0210712	8312.37	34.8152	3.52545	73979	2175101	0.00365232	1017	24.8291	5.62258	205	194	12795	-11442	0.0278254	0.0270721	0.0104257	0.0340118	0.032893	0.00363903	0.0166	0.0293	3.60799	3.29593	4	532.666	3.7547
autotrophy	fed	Aut 217 O4 Fed	orange	A	ROI 2	2	Krueger-May-2015_82.im	63.6677	24062.5	1878.29	46700.6	1281.09	1.41757	210.529	2704.53	8.03381	22.6707	229226	2936587	0.0210712	6510.83	19.2541	10.0023	156344	5699342	0.00365232	4068	99.3164	11.2452	151	179	12797	-11451	0.0390293	0.0375633	0.0104257	0.0274319	0.0266995	0.00363903	0.0271	0.0231	5.88188	2.59813	4	532.666	3.7547
autotrophy	fed	Aut 217 O4 Fed	orange	A	ROI 3	3	Krueger-May-2015_82.im	62.0545	22516.2	1816.8	64300.2	2052.52	1.67715	252.321	2829.34	11.4287	12.3881	121326	1503630	0.0210712	7739.88	23.9807	8.21205	137067	4293966	0.00365232	2226	54.3457	8.31836	104	128	12805	-11458	0.0403444	0.0387798	0.0104257	0.0319208	0.0309334	0.00363903	0.0284	0.0273	6.14556	3.07515	4	532.666	3.7547
autotrophy	fed	Aut 217 O4 Fed	orange	A	ROI 4	4	Krueger-May-2015_82.im	58.5577	18957.4	1948.96	43792.2	1429.3	1.84086	193.747	3879.06	14.3154	9.97285	128105	1246068	0.0210712	7936.32	29.6271	22.02	93948	2878460	0.00365232	2191	53.4912	8.2527	34	84	12812	-11469	0.0514037	0.0488905	0.0104257	0.0326383	0.0316067	0.00363903	0.0385	0.028	8.33699	3.15101	4	532.666	3.7547
autotrophy	fed	Aut 217 O4 Fed	orange	A	ROI 1	1	Krueger-May-2015_83.im	71.8543	21536.1	2080.32	49156	1517.81	2.8385	203.078	3584.31	10.9763	31.0687	191285	1980242	0.0210712	7454.21	22.9769	6.61088	139563	4519898	0.00365232	3065	74.8291	9.76091	65	38	12860	-11429	0.0482984	0.0460731	0.0104257	0.0308775	0.0299526	0.00363903	0.0356	0.0263	7.72634	2.96465	3	626.025	2.39607
autotrophy	fed	Aut 217 O4 Fed	orange	A	ROI 2	2	Krueger-May-2015_83.im	54.2945	23592.6	2529.77	43404.3	1065.11	1.58965	200.197	4088.82	11.8182	21.0085	205291	1914541	0.0210712	5718.84	23.1322	9.68682	86434	3522262	0.00365232	2705	66.04	9.16978	105	146	12843	-11423	0.0536136	0.0508855	0.0104257	0.0245393	0.0239516	0.00363903	0.0405	0.0203	8.76938	2.28853	3	626.025	2.39607
autotrophy	fed	Aut 217 O4 Fed	orange	A	ROI 3	3	Krueger-May-2015_83.im	63.3477	23719.4	1818.79	54929.7	1509.42	1.41385	231.728	2639.06	9.69176	11.0041	151796	1979622	0.0210712	6523.73	21.487	14.1484	125976	4584435	0.00365232	2782	67.9199	9.29937	93	91	12851	-11425	0.0383396	0.036924	0.0104257	0.0274791	0.0267442	0.00363903	0.0265	0.0231	5.74332	2.60316	3	626.025	2.39607
autotrophy	fed	Aut 217 O4 Fed	orange	A	ROI 1	1	Krueger-May-2015_84.im	60.6788	22229.5	2183.46	57073.1	1567.75	2.1758	236.675	3661.52	13.7929	21.7667	125440	1277086	0.0210712	6521	25.4025	9.40861	90067	3278850	0.00365232	1915	46.7529	7.71542	58	100	12930	-11360	0.0491118	0.0468127	0.0104257	0.0274691	0.0267347	0.00363903	0.0364	0.0231	7.88664	2.6021	5	752.832	3.32079
autotrophy	fed	Aut 217 O4 Fed	orange	A	ROI 2	2	Krueger-May-2015_84.im	57.3212	25157.8	1247.03	78095.9	2004.09	2.49716	301.286	1352.43	13.275	1.95224	32959	664920	0.0210712	6026.18	30.9182	1.52338	52968	2064075	0.00365232	881	21.5088	5.23315	116	99	12930	-11351	0.0247842	0.0241848	0.0104257	0.0256619	0.0250198	0.00363903	0.0138	0.0214	2.98218	2.40889	5	752.832	3.32079
autotrophy	fed	Aut 217 O4 Fed	orange	A	ROI 3	3	Krueger-May-2015_84.im	68.3159	22922.5	2631.92	49286.8	1435.97	2.05666	210.07	4449.06	15.6212	26.2354	135649	1181427	0.0210712	6977.13	29.7466	6.26279	74010	2540242	0.00365232	1718	41.9434	7.3078	160	211	12912	-11344	0.057409	0.0542921	0.0104257	0.029135	0.0283102	0.00363903	0.0439	0.0247	9.50774	2.7796	5	752.832	3.32079
autotrophy	fed	Aut 217 O4 Fed	orange	A	ROI 4	4	Krueger-May-2015_84.im	75.8741	22522.2	2043.88	58202.6	1720.34	2.50731	242.415	3306.81	11.7425	11.0041	146730	1616867	0.0210712	7092.88	23.3663	7.05843	123503	4178361	0.00365232	2393	58.4228	8.62475	95	166	12919	-11355	0.0453748	0.0434053	0.0104257	0.0295578	0.0287092	0.00363903	0.033	0.0251	7.1481	2.82455	5	752.832	3.32079
autotrophy	fed	Aut 217 O4 Fed	orange	A	ROI 5	5	Krueger-May-2015_84.im	74.02	23419.5	1988.49	60563.9	1997.4	2.16847	255.602	3029.56	11.097	8.01681	143052	1684798	0.0210712	8029.9	24.2109	11.3226	143693	4356964	0.00365232	2398	58.5449	8.63375	143	155	12921	-11347	0.0424538	0.0407248	0.0104257	0.0329801	0.0319271	0.00363903	0.0303	0.0283	6.56713	3.18711	5	752.832	3.32079

## Sheet: host gastrodermis in autotrophy
pulse type	feeding acclimation	replicate ID	replicate colour ID	sample ID	NAME	ROI_NUM	IMAGEFILE	19F	12C2	13C 12C	12C 14N	12C 15N	31P	32S	d-13C 12C/12C2	ER-13C 12C/12C2	CHSQ1	TOTNUM1	TOTDEN1	STD1	d-12C 15N/12C 14N	ER-12C 15N/12C 14N	CHSQ2	TOTNUM2	TOTDEN2	STD2	NPIX	ROIAREA	ROIDIAM	ROIX	ROIY	ROI_XSTG	ROI_YSTG	13C/12C ratio	13C/12C ratio as fraction	13C/12C STD1 as fraction	15N/14N ratio	15N/14N ratio as fraction	15M/14N STD2 as fraction	13C/12C as APE	15N/14N as APE	source-corrected 13C/12C APE [%]	source-corrected 15N/14N [%]	number of symbionts in image	total gastrodermal area [µm2]	N per 500 µm2 total gastrodermal area
autotrophy	unfed	Aut 220 P4 Unfed	purple	G	ROI 5	5	Krueger-March-15_135.im	209.013	15097.2	639.643	45578.2	264.74	4.62231	200.552	1016.12	4.82531	8.63146	181972	4294997	0.0210148	614.327	5.89937	5.95211	75316	13000000	0.00359809	9483	231.519	17.1691	113	133	13287	13602	0.0211842	0.0207447	0.0103981	0.00580849	0.00577495	0.00358519	0.0103	0.0022	2.24256	0.246711	4	395.606	5.05554
autotrophy	unfed	Aut 220 P4 Unfed	purple	G	ROI 6	6	Krueger-March-15_137.im	260.232	15205.7	573.523	48826.8	289.941	4.51837	199.498	791.657	4.68038	0.432097	152064	4031649	0.0210518	646.442	5.95579	5.10727	76875	12900000	0.00360666	8838	215.772	16.575	76	144	13306	13596	0.0188588	0.0185097	0.0104162	0.00593816	0.0059031	0.0035937	0.0081	0.0023	1.7542	0.260192	5	450.806	5.54563
autotrophy	unfed	Aut 220 P4 Unfed	purple	G	ROI 9	9	Krueger-March-15_138.im	160.331	13634.3	493.61	48350.3	308.846	4.65796	184.546	719.737	4.44144	14.2705	155354	4291128	0.0210518	771.076	5.69876	6.27881	97203	15200000	0.00360666	10491	256.128	18.0586	98	130	13352	13608	0.0181018	0.0177799	0.0104162	0.00638767	0.00634713	0.0035937	0.0074	0.0028	1.59603	0.310218	8	536.353	7.45778
autotrophy	unfed	Aut 220 P4 Unfed	purple	G	ROI 5	5	Krueger-March-15_139.im	155.16	14845.9	522.512	45658.6	229.454	4.33077	183.946	671.866	4.50632	18.8335	142489	4048470	0.0210518	393.373	5.58426	1.91655	62572	12500000	0.00360666	9090	221.924	16.8096	93	144	13390	13610	0.0175979	0.0172936	0.0104162	0.00502542	0.00500029	0.0035937	0.0069	0.0014	1.49061	0.158475	4	404.614	4.94298
autotrophy	unfed	Aut 220 P4 Unfed	purple	G	ROI 7	7	Krueger-March-15_140.im	164.918	15160.6	545.273	46535.6	236.416	4.6357	181.563	708.474	3.53521	18.6591	241954	6727218	0.0210518	408.598	4.36003	4.47298	104905	20600000	0.00360666	14791	361.108	21.4424	96	135	13435	13617	0.0179832	0.0176655	0.0104162	0.00508033	0.00505465	0.0035937	0.0072	0.0015	1.57123	0.1646	6	509.497	5.88816
autotrophy	unfed	Aut 220 P4 Unfed	purple	G	ROI 5	5	Krueger-March-15_141.im	169.003	16395	544.862	53860.9	281.983	5.93197	203.618	578.655	3.44949	3.97652	216403	6511593	0.0210518	451.589	4.34889	3.27225	111995	21400000	0.00360666	13239	323.218	20.2863	170	123	13477	13643	0.0166167	0.0163451	0.0104162	0.00523539	0.00520812	0.0035937	0.0059	0.0016	1.28505	0.18189	4	484.497	4.12799
autotrophy	unfed	Aut 220 P4 Unfed	purple	G	ROI 10	10	Krueger-March-15_142.im	159.584	16518.8	613.331	51129.6	324.032	5.20361	201.504	763.708	3.34792	3.31182	287830	7752122	0.0210518	757.157	4.52031	10.0773	152065	24000000	0.00360666	15643	381.909	22.0513	136	131	13521	13674	0.0185646	0.0182262	0.0104162	0.00633747	0.00629756	0.0035937	0.0078	0.0027	1.69276	0.304633	9	624.609	7.2045
autotrophy	unfed	Aut 220 P4 Unfed	purple	G	ROI 4	4	Krueger-March-15_143.im	184.175	14978.2	544.276	51167.6	295.319	5.65715	198.465	726.117	3.89451	5.54832	203581	5602453	0.0210518	600.26	4.82876	6.52468	110461	19100000	0.00360666	12468	304.394	19.6867	132	127	13567	13693	0.0181689	0.0178447	0.0104162	0.0057716	0.00573847	0.0035937	0.0074	0.0021	1.61007	0.241643	3	403.686	3.71575
autotrophy	unfed	Aut 220 P4 Unfed	purple	G	ROI 5	5	Krueger-March-15_144.im	144.222	16377.6	536.427	52837.3	274.832	5.89287	205.666	555.864	3.75767	1.94354	177053	5405586	0.0210518	442.186	4.80085	1.26855	90711	17400000	0.00360666	11002	268.603	18.4931	107	116	12172	17644	0.0163769	0.016113	0.0104162	0.00520147	0.00517456	0.0035937	0.0057	0.0016	1.23473	0.178109	4	409.155	4.88812
autotrophy	unfed	Aut 220 P4 Unfed	purple	G	ROI 7	7	Krueger-March-15_145.im	138.976	16334.5	630.946	49714.5	285.859	6.0572	201.496	834.836	4.34145	13.7278	185517	4802835	0.0210518	594.274	5.51489	3.33501	84051	14600000	0.00360666	9801	239.282	17.4546	76	135	12216	17644	0.0193133	0.0189473	0.0104162	0.00575	0.00571713	0.0035937	0.0085	0.0021	1.84906	0.239239	6	471.973	6.3563
autotrophy	unfed	Aut 210 W4 Unfed	white	I	ROI 13	13	Krueger-March-15_79.im	168.139	16403.2	594.883	35971.5	204.176	4.67927	227.012	730.496	4.34491	2.99852	164381	4532605	0.0209572	562.099	6.59516	3.79473	56419	9939817	0.00363361	11053	269.849	18.536	108	116	-603	18263	0.0181332	0.0178102	0.0103699	0.00567606	0.00564402	0.00362045	0.0074	0.002	1.61263	0.227988	12	653.955	9.17494
autotrophy	unfed	Aut 210 W4 Unfed	white	I	ROI 10	10	Krueger-March-15_80.im	224.36	16307.1	565.988	38687.4	200.839	4.81816	268.693	656.145	4.0066	1.58534	176792	5093673	0.0209572	428.695	5.7189	1.64116	62734	12100000	0.00363361	10412	254.199	17.9905	96	138	-649	18250	0.0173541	0.0170581	0.0103699	0.00519132	0.00516451	0.00362045	0.0067	0.0015	1.44961	0.173962	9	577.368	7.79399
autotrophy	unfed	Aut 210 W4 Unfed	white	I	ROI 5	5	Krueger-March-15_81.im	150.592	17451.5	444.016	42903	178.752	6.7028	248.291	214.036	2.94312	0.81191	174485	6857934	0.0209572	146.632	4.33533	0.252773	70244	16900000	0.00363361	13099	319.8	20.1788	44	178	-837	18182	0.0127214	0.0125616	0.0103699	0.00416641	0.00414913	0.00362045	0.0022	0.0005	0.475028	0.0595633	4	428.564	4.66674
autotrophy	unfed	Aut 210 W4 Unfed	white	I	ROI 2	2	Krueger-March-15_82.im	229.519	18032.3	403.031	50117	222.374	7.39778	267.945	66.4822	3.22827	2.45904	111575	4992063	0.0209572	221.127	4.93249	0.437736	61562	13900000	0.00363361	9228	225.293	16.9367	82	203	-887	18149	0.0111752	0.0110517	0.0103699	0.0044371	0.0044175	0.00362045	0.0007	0.0008	0.147775	0.0897997	1	258.936	1.93098
autotrophy	unfed	Aut 210 W4 Unfed	white	I	ROI 7	7	Krueger-March-15_83.im	159.049	16576.6	423.07	41839.8	184.617	6.20636	252.596	217.822	2.74135	3.15396	202388	7929897	0.0209572	214.347	4.09521	3.31896	88317	20000000	0.00363361	15946	389.307	22.2639	73	113	-500	18285	0.0127611	0.0126003	0.0103699	0.00441246	0.00439308	0.00362045	0.0022	0.0008	0.483412	0.0870485	6	506.396	5.92421
autotrophy	unfed	Aut 210 W4 Unfed	white	I	ROI 5	5	Krueger-March-15_84.im	224.771	16998.6	409.188	45779.1	191.843	6.59223	292.829	148.622	2.79767	0.829294	172620	7171018	0.0209572	153.295	4.06248	0.608579	80931	19300000	0.00363361	14062	343.31	20.9073	136	127	-457	18325	0.0120359	0.0118928	0.0103699	0.00419062	0.00417314	0.00362045	0.0015	0.0006	0.330072	0.0622685	4	541.479	3.69358
autotrophy	unfed	Aut 210 W4 Unfed	white	I	ROI 5	5	Krueger-March-15_85.im	184.406	16843.5	514.546	41315.9	180.694	5.21331	251.392	457.669	2.92846	0.860126	255333	8358238	0.0209572	203.62	4.02831	0.773983	89666	20500000	0.00363361	16541	403.833	22.6755	95	116	-197	18396	0.0152743	0.0150445	0.0103699	0.00437349	0.00435444	0.00362045	0.0047	0.0007	1.01319	0.0826955	4	559.448	3.57495
autotrophy	unfed	Aut 210 W4 Unfed	white	I	ROI 5	5	Krueger-March-15_70.im	126.864	15241.2	479.518	40767.2	161.341	6.0017	230.835	497.428	3.09142	5.82066	242008	7692083	0.0210107	95.2883	3.84593	1.22215	81427	20600000	0.0036133	16823	410.718	22.8679	135	130	-1616	13476	0.015731	0.0154873	0.0103961	0.00395761	0.003942	0.00360029	0.0051	0.0003	1.10349	0.0384995	4	599.902	3.33388
autotrophy	unfed	Aut 210 W4 Unfed	white	I	ROI 3	3	Krueger-March-15_71.im	134.704	13166.4	339.738	36340.5	145.726	6.1219	217.515	228.108	2.77744	0.834691	200561	7772670	0.0210107	109.794	3.79133	1.55299	86028	21500000	0.0036133	19678	480.42	24.7324	118	91	-1608	13509	0.0129017	0.0127373	0.0103961	0.00401002	0.003994	0.00360029	0.0023	0.0004	0.507446	0.044358	2	617.847	1.61852
autotrophy	unfed	Aut 210 W4 Unfed	white	I	ROI 10	10	Krueger-March-15_72.im	129.27	13457.8	398.56	33670.8	159.742	4.96153	204.686	409.553	3.56922	4.98084	160580	5422133	0.0210107	312.99	5.18778	2.33808	64360	13600000	0.0036133	13430	327.881	20.4321	149	88	-1572	13570	0.0148078	0.0145918	0.0103961	0.00474423	0.00472182	0.00360029	0.0042	0.0011	0.909377	0.126359	9	701.758	6.41247
autotrophy	unfed	Aut 210 W4 Unfed	white	I	ROI 8	8	Krueger-March-15_74.im	123.915	13750.9	409.443	30151.6	134.111	5.05598	190.423	417.174	2.73507	7.02895	276472	9285135	0.0210107	230.975	4.0997	3.79354	90557	20400000	0.0036133	22508	549.512	26.4511	101	123	-1556	13632	0.0148879	0.0146695	0.0103961	0.00444788	0.00442819	0.00360029	0.0043	0.0008	0.926224	0.0932755	7	771.631	4.53585
autotrophy	unfed	Aut 210 W4 Unfed	white	I	ROI 7	7	Krueger-March-15_75.im	128.599	13267.3	473.507	31238	157.558	5.16666	192.823	698.655	3.64078	3.20436	225451	6316949	0.0210107	395.895	5.10931	2.93924	75018	14900000	0.0036133	15871	387.476	22.2115	116	66	-1411	13875	0.0178449	0.0175321	0.0103961	0.00504379	0.00501848	0.00360029	0.0071	0.0014	1.54667	0.159781	6	652.051	4.60087
autotrophy	unfed	Aut 210 W4 Unfed	white	I	ROI 3	3	Krueger-March-15_76.im	118.409	13135.8	454.378	30536.5	121.644	4.43561	188.53	646.349	5.30963	1.74392	99468	2875556	0.0210107	102.469	6.76943	1.02513	26629	6684739	0.0036133	7297	178.149	15.0608	53	66	-1411	13907	0.0172954	0.0170014	0.0103961	0.00398355	0.00396775	0.00360029	0.0066	0.0004	1.43165	0.0413996	2	222.998	4.48434
autotrophy	unfed	Aut 211 O4 Unfed	orange	A	ROI 5	5	Krueger-May-2015_85.im	60.3256	27974	907.777	52592.7	258.584	8.42561	258.726	540.053	2.52636	1.36245	383663	11800000	0.0210712	346.195	4.08213	1.73555	109288	22200000	0.00365232	14088	343.945	20.9266	92	153	-2727	-13473	0.0162254	0.0159663	0.0104257	0.00491673	0.00489268	0.00363903	0.0055	0.0013	1.20088	0.141244	4	677.661	2.95133
autotrophy	unfed	Aut 211 O4 Unfed	orange	A	ROI 5	5	Krueger-May-2015_86.im	53.0082	26976.2	1028.84	46539	246.005	6.64659	225.638	809.995	3.03583	0.441774	369024	9680000	0.0210712	447.296	4.88514	4.12139	88237	16700000	0.00365232	11956	291.894	19.2783	101	145	-2684	-13442	0.0190693	0.0187125	0.0104257	0.00528599	0.00525819	0.00363903	0.0083	0.0016	1.7961	0.182425	4	492.334	4.06228
autotrophy	unfed	Aut 211 O4 Unfed	orange	A	ROI 4	4	Krueger-May-2015_87.im	52.5928	28237	815.962	51470.8	243.798	7.0407	255.807	371.398	2.77327	7.98347	251602	8706870	0.0210712	296.881	4.74122	0.386156	75175	15900000	0.00365232	12334	301.123	19.5806	101	158	-2636	-13412	0.0144485	0.0142427	0.0104257	0.00473662	0.00471429	0.00363903	0.0038	0.0011	0.827299	0.121146	3	446.533	3.35921
autotrophy	unfed	Aut 211 O4 Unfed	orange	A	ROI 5	5	Krueger-August-2015_5.im	37.1404	22382.9	968.002	50582.9	308.483		209.492	1037.45	3.822	3.52402	296470	6855201	0.0212263	658.243	5.41129	1.94243	94479	15500000	0.00367772	10209	249.243	17.8142	109	142	11338	14648	0.0216237	0.021166	0.0105017	0.00609855	0.00606158	0.00366424	0.0107	0.0024	2.31143	0.270099	4	497.07	4.02358
autotrophy	unfed	Aut 211 O4 Unfed	orange	A	ROI 7	7	Krueger-August-2015_6.im	681.561	24896.2	858.201	60142.3	358.342		336.543	623.988	3.30148	1.1187	250303	7261224	0.0212263	620.091	5.02623	0.459893	104514	17500000	0.00367772	9722	237.353	17.3841	108	136	11444	14742	0.0172356	0.0169436	0.0105017	0.00595824	0.00592295	0.00366424	0.0064	0.0023	1.39624	0.254479	5	456.274	5.47916
autotrophy	unfed	Aut 211 O4 Unfed	orange	A	ROI 7	7	Krueger-August-2015_7.im	27.7238	18179.7	528.698	46222.6	226.584		151.015	370.087	3.32398	1.84062	174835	6011833	0.0212263	332.894	4.88127	1.55947	74929	15300000	0.00367772	11023	269.116	18.5108	95	130	11485	14780	0.0145409	0.0143325	0.0105017	0.00490201	0.0048781	0.00366424	0.0038	0.0012	0.830306	0.13676	6	556.445	5.39137
autotrophy	unfed	Aut 211 O4 Unfed	orange	A	ROI 6	6	Krueger-August-2015_8.im	36.6794	22977.9	894.251	52204.4	242.85		212.014	833.479	2.728	10.5944	469294	12100000	0.0212263	264.886	3.55138	3.77334	127445	27400000	0.00367772	17493	427.075	23.3189	114	166	11610	14913	0.019459	0.0190875	0.0105017	0.00465189	0.00463035	0.00366424	0.0086	0.001	1.86093	0.108848	5	635.791	3.93211
autotrophy	unfed	Aut 211 O4 Unfed	orange	A	ROI 7	7	Krueger-August-2015_9.im	37.0045	24144.7	1124.04	45422.5	262.027		204.274	1193.25	3.08464	4.04687	529087	11400000	0.0212263	568.543	4.4792	2.12923	123336	21400000	0.00367772	15690	383.057	22.0845	140	131	11665	14994	0.0232772	0.0227477	0.0105017	0.00576866	0.00573557	0.00366424	0.0122	0.0021	2.65425	0.233369	5	618.311	4.04328
autotrophy	unfed	Aut 211 O4 Unfed	orange	A	ROI 6	6	Krueger-August-2015_10.im	45.7887	25872.7	922.572	55466.6	294.543		250.035	679.907	2.62648	1.80297	423682	11900000	0.0212263	443.906	3.93636	0.733485	135266	25500000	0.00367772	15308	373.731	21.8139	135	128	11712	15041	0.0178291	0.0175168	0.0105017	0.00531028	0.00528223	0.00366424	0.007	0.0016	1.52047	0.182292	5	680.908	3.67157
autotrophy	unfed	Aut 211 O4 Unfed	orange	A	ROI 7	7	Krueger-August-2015_11.im	61.9033	25520.2	713.574	58814.6	279.678		250.956	317.292	1.7701	0.660878	569307	20400000	0.0212263	292.988	2.74373	1.06523	223134	46900000	0.00367772	22795	556.519	26.6192	111	129	11751	15067	0.0139806	0.0137878	0.0105017	0.00475524	0.00473274	0.00366424	0.0033	0.0011	0.712252	0.120383	6	834.229	3.59614
autotrophy	unfed	Aut 211 O4 Unfed	orange	A	ROI 7	7	Krueger-August-2015_12.im	71.7	24024.3	1004.21	50737.2	257.166		226.798	969.248	2.642	1.36858	578786	13800000	0.0212263	378.187	3.58883	2.60452	148220	29200000	0.00367772	19212	469.043	24.4378	80	110	11794	15082	0.0208999	0.020472	0.0105017	0.00506858	0.00504302	0.00366424	0.01	0.0014	2.16101	0.155342	6	669.702	4.4796
autotrophy	fed	Aut 215 W4 Fed	white	I	ROI 10	10	Krueger-March-15_100.im	383.732	18012.9	722.945	57749.7	283.969	6.08625	223.695	912.535	3.70765	49.4237	276765	6895872	0.0209852	355.701	4.12183	5.72511	108712	22100000	0.00362709	12761	311.548	19.9167	141	126	12800	-14042	0.0200674	0.0196727	0.0103836	0.00491724	0.00489318	0.00361398	0.0093	0.0013	2.01333	0.144123	4	491.309	4.07076
autotrophy	fed	Aut 215 W4 Fed	white	I	ROI 2	2	Krueger-March-15_101.im	190.536	24723.4	548.268	79803.4	308.9	10.2051	313.452	56.7495	3.20765	2.27761	110942	5002780	0.0209852	67.1834	4.27678	1.43795	62506	16100000	0.00362709	6745	164.673	14.4799	198	102	12849	-14019	0.011088	0.0109664	0.0103836	0.00387077	0.00385584	0.00361398	0.0006	0.0002	0.126319	0.0272497	1	212.354	2.35456
autotrophy	fed	Aut 215 W4 Fed	white	I	ROI 23	23	Krueger-March-15_103.im	178.501	17469.1	624.409	56393.1	287.546	7.19291	218.857	703.283	2.88911	14.3721	359997	10100000	0.0209852	405.803	3.46147	4.98511	165782	32500000	0.00362709	19218	469.19	24.4416	184	126	12926	-14001	0.0178718	0.0175581	0.0103836	0.00509897	0.0050731	0.00361398	0.0072	0.0015	1.55501	0.164394	12	908.447	6.60468
autotrophy	fed	Aut 215 W4 Fed	white	I	ROI 18	18	Krueger-March-15_104.im	163.491	12919.1	448.214	45559	238.229	4.72462	173.496	653.258	3.92304	16.1223	183759	5296579	0.0209852	441.656	4.62504	2.21823	97669	18700000	0.00362709	13666	333.643	20.6108	192	102	12970	-13997	0.0173469	0.0170512	0.0103836	0.00522901	0.00520181	0.00361398	0.0067	0.0016	1.44514	0.178895	9	573.926	7.84073
autotrophy	fed	Aut 215 W4 Fed	white	I	ROI 23	23	Krueger-March-15_105.im	168.893	17266	761.049	49974.9	246.946	6.22562	200.31	1100.43	4.31154	29.7616	247790	5621637	0.0209852	362.359	4.81644	2.61305	80403	16300000	0.00362709	10853	264.966	18.3675	160	130	13009	-13996	0.022039	0.0215637	0.0103836	0.0049414	0.0049171	0.00361398	0.0112	0.0013	2.42321	0.146817	12	712.28	8.42365
autotrophy	fed	Aut 215 W4 Fed	white	I	ROI 19	19	Krueger-March-15_106.im	153.794	12899.2	480.551	42140.4	205.558	4.42651	167.941	775.267	3.95505	29.9635	208982	5609611	0.0209852	344.862	4.50903	1.70053	89393	18300000	0.00362709	14496	353.906	21.2275	152	147	13047	-13996	0.0186271	0.0182865	0.0103836	0.00487793	0.00485425	0.00361398	0.0079	0.0012	1.7129	0.139737	10	683.081	7.31977
autotrophy	fed	Aut 215 W4 Fed	white	I	ROI 21	21	Krueger-March-15_107.im	158.737	12129.4	575.265	40818.3	188.644	4.22441	172.175	1260.04	4.70598	83.5848	241577	5093631	0.0209852	274.175	4.53749	1.50138	79219	17100000	0.00362709	13998	341.748	20.8597	159	133	13096	-13998	0.0237136	0.0231643	0.0103836	0.00462155	0.00460028	0.00361398	0.0128	0.001	2.77013	0.111123	7	580.029	6.03418
autotrophy	fed	Aut 215 W4 Fed	white	I	ROI 10	10	Krueger-March-15_108.im	166.16	11849.7	331.656	51669.6	210.721	6.38408	205.07	333.727	3.7773	33.23	128162	4579095	0.0209852	124.385	3.94829	1.29327	81429	20000000	0.00362709	12881	314.478	20.0101	176	129	13134	-13995	0.0139942	0.0138011	0.0103836	0.00407824	0.00406168	0.00361398	0.0034	0.0004	0.740716	0.0504407	5	481.689	5.19007
autotrophy	fed	Aut 214 P4 Fed	purple	G	ROI 15	15	Krueger-March-15_109.im	168.29	20619.1	801.091	46304.9	250.713	5.85761	192.216	851.396	3.0052	2.39391	394281	10100000	0.0209852	492.767	4.26103	2.33684	123396	22800000	0.00362709	16406	400.537	22.5827	130	137	-15061	17346	0.0194259	0.0190558	0.0103836	0.0054144	0.00538524	0.00361398	0.0087	0.0018	1.87962	0.199561	9	613.599	7.33378
autotrophy	fed	Aut 214 P4 Fed	purple	G	ROI 7	7	Krueger-March-15_112.im	200.054	23656.2	1160.34	56891.2	300.483	7.92188	250.173	1338.71	3.83974	7.84906	389178	7934287	0.0209731	459.171	4.60849	1.618	100782	19100000	0.00361967	11180	272.949	18.6422	105	117	-15172	17225	0.0245251	0.023938	0.0103777	0.00528171	0.00525396	0.00360661	0.0136	0.0016	2.9391	0.1856	6	484.253	6.19511
autotrophy	fed	Aut 214 P4 Fed	purple	G	ROI 12	12	Krueger-March-15_113.im	210.52	25400.5	1074.56	59580.5	280.371	8.0797	246.638	1017.09	3.33496	4.95161	381297	9013130	0.0209731	300.053	4.1314	1.95115	99487	21100000	0.00361967	11828	288.769	19.1748	80	116	-15218	17199	0.0211523	0.0207142	0.0103777	0.00470576	0.00468371	0.00360661	0.0103	0.0011	2.24035	0.121353	4	436.304	4.58396
autotrophy	fed	Aut 214 P4 Fed	purple	G	ROI 9	9	Krueger-March-15_114.im	200.268	23018.8	707.818	62750.2	263.733	8.45322	240.735	466.139	3.21752	1.80514	214023	6960206	0.0209731	161.131	4.12041	0.85665	79745	19000000	0.00361967	10079	246.069	17.7004	74	163	-15268	17175	0.0153748	0.015142	0.0103777	0.0042029	0.00418531	0.00360661	0.0048	0.0006	1.03261	0.0652002	2	361.475	2.76645
autotrophy	fed	Aut 214 P4 Fed	purple	G	ROI 9	9	Krueger-March-15_115.im	208.836	30768	1047.7	71386.5	312.021	8.47366	263.171	623.59	2.5253	0.34386	427432	12600000	0.0209731	207.532	3.39188	0.507793	127295	29100000	0.00361967	13599	332.007	20.5603	143	157	-15295	17145	0.0170259	0.0167408	0.0103777	0.00437086	0.00435184	0.00360661	0.0064	0.0007	1.37916	0.083962	4	531.421	3.7635
autotrophy	fed	Aut 214 P4 Fed	purple	G	ROI 17	17	Krueger-March-15_116.im	237.244	19834.7	826.472	51996.6	237.033	6.68461	211.963	986.733	3.34001	24.3742	368565	8845279	0.0209731	259.406	3.88245	1.09596	105705	23200000	0.00361967	14865	362.915	21.496	109	113	-15319	17100	0.020834	0.0204088	0.0103777	0.00455863	0.00453794	0.00360661	0.01	0.0009	2.17417	0.10493	7	568.384	6.15781
autotrophy	fed	Aut 214 P4 Fed	purple	G	ROI 15	15	Krueger-March-15_121.im	337.324	22712.2	1091.68	49067.5	266.547	6.66051	205.672	1286.62	4.39487	4.71236	283716	5902670	0.0210204	507.854	5.74452	2.139	69273	12800000	0.00360264	8663	211.499	16.41	148	175	-15398	16987	0.0240328	0.0234688	0.0104009	0.00543226	0.00540291	0.00358971	0.0131	0.0018	2.83239	0.204286	7	471.167	7.42836
autotrophy	fed	Aut 214 P4 Fed	purple	G	ROI 13	13	Krueger-March-15_122.im	186	18006.7	792.556	41606.3	182.921	6.24187	191.134	1093.89	3.59909	7.9654	353369	8028486	0.0210204	220.343	4.28256	0.676827	81557	18600000	0.00360264	14862	362.842	21.4938	99	129	-15416	16933	0.0220072	0.0215333	0.0104009	0.00439646	0.00437722	0.00358971	0.0111	0.0008	2.41288	0.0887251	6	650.586	4.61123
autotrophy	fed	Aut 217 O4 Fed	orange	A	ROI 14	14	Krueger-May-2015_68.im	47.6488	25940	969.822	50942.8	254.663	5.76142	202.582	774.274	2.68955	1.30956	451462	12100000	0.0210718	364.146	3.97188	1.92819	118548	23700000	0.00366456	15517	378.833	21.9624	176	138	13000	-15528	0.0186936	0.0183506	0.0104261	0.004999	0.00497413	0.00365118	0.0079	0.0013	1.71758	0.149051	5	533.618	4.685
autotrophy	fed	Aut 217 O4 Fed	orange	A	ROI 7	7	Krueger-May-2015_69.im	50.46	24122	714.814	55989.6	294.301	7.9174	246.248	406.298	3.04845	1.79886	219119	7390000	0.0210718	434.375	4.78808	23.0743	90215	17200000	0.00366456	10218	249.463	17.8221	169	130	12958	-15505	0.0148166	0.0146003	0.0104261	0.00525635	0.00522887	0.00365118	0.0042	0.0016	0.904741	0.177752	3	401.636	3.73473
autotrophy	fed	Aut 217 O4 Fed	orange	A	ROI 6	6	Krueger-May-2015_72.im	54.2901	23868	734.222	66332.4	328.415	8.16901	318.259	459.896	2.75557	1.32686	289320	9405201	0.0210712	355.591	3.77758	2.48886	129412	26100000	0.00365232	13135	320.679	20.2065	163	125	12822	-15464	0.0153808	0.0151479	0.0104257	0.00495105	0.00492666	0.00363903	0.0047	0.0013	1.02349	0.145072	3	515.308	2.91088
autotrophy	fed	Aut 217 O4 Fed	orange	A	ROI 4	4	Krueger-May-2015_73.im	53.5391	25320.2	637.959	76232.4	341.554	9.18517	288.604	195.742	2.11814	1.53113	326718	13000000	0.0210712	226.736	2.93969	2.46348	174920	39000000	0.00365232	17071	416.772	23.0359	182	137	12700	-15451	0.0125978	0.0124411	0.0104257	0.00448043	0.00446045	0.00363903	0.002	0.0008	0.436817	0.0925459	2	545.776	1.83225
autotrophy	fed	Aut 217 O4 Fed	orange	A	ROI 8	8	Krueger-May-2015_74.im	46.5001	25984.9	688.136	64637.8	337.796	8.14302	255.462	256.795	2.54466	8.79016	250392	9455128	0.0210712	430.868	4.09196	0.356573	122914	23500000	0.00365232	12129	296.118	19.4172	192	114	12644	-15436	0.0132411	0.013068	0.0104257	0.00522599	0.00519882	0.00363903	0.0026	0.0016	0.5727	0.175735	5	477.954	5.23063
autotrophy	fed	Aut 217 O4 Fed	orange	A	ROI 4	4	Krueger-May-2015_76.im	59.9178	26730.4	686.1	74385.8	446.513	8.39369	279.58	218.131	2.91182	1.23416	179501	6993334	0.0210712	643.521	4.82301	7.51348	116819	19500000	0.00365232	7475	182.495	15.2434	175	120	12552	-15429	0.0128337	0.0126711	0.0104257	0.00600266	0.00596685	0.00363903	0.0022	0.0023	0.486668	0.262266	2	294.849	3.39157
autotrophy	fed	Aut 217 O4 Fed	orange	A	ROI 9	9	Krueger-May-2015_77.im	50.0811	26658	985.246	62448.7	389.871	6.91334	244.577	753.995	2.73985	1.14545	424976	11500000	0.0210712	709.343	4.18129	1.10222	168167	26900000	0.00365232	14378	351.025	21.1409	173	113	12453	-15389	0.0184794	0.0181441	0.0104257	0.00624307	0.00620433	0.00363903	0.0077	0.0026	1.6729	0.289023	4	495.825	4.03368
autotrophy	fed	Aut 217 O4 Fed	orange	A	ROI 9	9	Krueger-May-2015_78.im	48.7592	26047.9	753.773	56490.8	271.993	7.27737	227.825	373.343	2.37989	0.370059	342635	11800000	0.0210712	318.29	3.7582	0.548687	123637	25700000	0.00365232	15152	369.922	21.7025	164	141	12407	-15370	0.014469	0.0142626	0.0104257	0.00481482	0.00479175	0.00363903	0.0038	0.0012	0.831615	0.129872	3	458.716	3.27
autotrophy	fed	Aut 217 O4 Fed	orange	A	ROI 6	6	Krueger-May-2015_79.im	46.261	27886.5	1044.97	51753.6	282.853	5.51649	216.34	778.372	2.95996	3.2001	374498	9993977	0.0210712	496.417	4.71285	3.80684	101369	18500000	0.00365232	11946	291.65	19.2702	107	157	12375	-15339	0.0187362	0.0183916	0.0104257	0.00546539	0.00543568	0.00363903	0.008	0.0018	1.72655	0.202422	3	428.589	3.49986
autotrophy	fed	Aut 217 O4 Fed	orange	A	ROI 4	4	Krueger-May-2015_80.im	53.2908	26185.1	596.445	70013.7	312.34	8.07732	259.59	81.0035	2.40087	1.52545	207348	9102994	0.0210712	221.452	3.71504	4.18992	108582	24300000	0.00365232	11588	282.91	18.9793	186	100	12509	-15411	0.011389	0.0112608	0.0104257	0.00446113	0.00444132	0.00363903	0.0008	0.0008	0.180983	0.0903908	2	367.456	2.72141
autotrophy	fed	Aut 217 O4 Fed	orange	A	ROI 13	13	Krueger-May-2015_81.im	70.0557	24085.7	926.634	50424.2	286.69	6.15645	209.913	825.83	2.71079	10.9685	471110	12200000	0.0210712	556.699	4.08905	0.882261	145756	25600000	0.00365232	16947	413.745	22.952	60	135	12744	-11488	0.0192362	0.0188731	0.0104257	0.00568556	0.00565342	0.00363903	0.0084	0.002	1.83092	0.226953	5	658.984	3.79372
autotrophy	fed	Aut 217 O4 Fed	orange	A	ROI 8	8	Krueger-May-2015_82.im	59.4241	24721.1	975.176	57849.7	348.306	6.44149	229.027	872.087	3.17973	2.16303	360308	9133964	0.0210712	648.507	4.60912	1.48368	128692	21400000	0.00365232	12316	300.684	19.5663	138	154	12801	-11453	0.0197235	0.019342	0.0104257	0.00602087	0.00598484	0.00363903	0.0089	0.0023	1.93255	0.264293	4	532.666	3.7547
autotrophy	fed	Aut 217 O4 Fed	orange	A	ROI 6	6	Krueger-May-2015_83.im	68.8843	23588.7	606.579	69172.5	331.412	8.42208	279.809	220.38	2.21632	0.586039	310993	12100000	0.0210712	311.795	3.18998	1.71511	169915	35500000	0.00365232	17090	417.236	23.0487	141	137	12844	-11417	0.0128574	0.0126942	0.0104257	0.0047911	0.00476825	0.00363903	0.0023	0.0011	0.491672	0.127225	3	626.025	2.39607
autotrophy	fed	Aut 217 O4 Fed	orange	A	ROI 12	12	Krueger-May-2015_84.im	70.068	24040.8	776.793	68904.5	356.644	8.391	276.341	533.446	2.19952	4.9149	501754	15500000	0.0210712	417.158	2.96026	2.07507	230367	44500000	0.00365232	21531	525.659	25.8706	111	131	12925	-11352	0.0161557	0.0158989	0.0104257	0.00517591	0.00514926	0.00363903	0.0055	0.0015	1.18627	0.170152	5	752.832	3.32079

## Sheet: symbiont in heterotrophy
pulse type	feeding acclimation	sample ID	replicate colour ID	replicate ID	NAME	ROI_NUM	IMAGEFILE	19F	12C2	13C 12C	12C 14N	12C 15N	31P	32S	d-13C 12C/12C2	ER-13C 12C/12C2	CHSQ1	TOTNUM1	TOTDEN1	STD1	d-12C 15N/12C 14N	ER-12C 15N/12C 14N	CHSQ2	TOTNUM2	TOTDEN2	STD2	NPIX	ROIAREA	ROIDIAM	ROIX	ROIY	ROI_XSTG	ROI_YSTG	13C/12C ratio	13C/12C ratio as fraction	13C/12C STD1 as fraction	15N/14N ratio	15N/14N ratio as fraction	15M/14N STD2 as fraction	13C/12C as APE	15N/14N as APE	source-corrected 13C/12C APE [%]	source-corrected 15N/14N [%]	number of symbionts in image	total gastrodermal area [µm2]	N per 500 µm2 total gastrodermal area
heterotrophy	fed	Het 215 W4 Fed	white	I	ROI 1	1	Krueger-March-15_88.im	214.952	32941.7	730.186	63562.8	840.922	8.20686	380.214	50.5877	9.31941	0.651904	12990	586032	0.0210987	2644.36	29.9923	1.73277	14960	1130783	0.0036302	593	14.4775	4.29341	10	102	14095	3317	0.011083	0.0109615	0.0104392	0.0132298	0.013057	0.00361707	0.000522308	0.0094	1.41041	2.82588	8	870.972	4.59257
heterotrophy	fed	Het 215 W4 Fed	white	I	ROI 2	2	Krueger-March-15_88.im	254.964	36475.8	799.58	54439.9	922.144	4.66853	385.419	38.9677	4.6335	0.330862	51381	2343932	0.0210987	3666.07	19.3299	0.656744	59257	3498309	0.0036302	2142	52.2949	8.1599	35	136	14090	3321	0.0109604	0.0108416	0.0104392	0.0169388	0.0166566	0.00361707	0.000402382	0.013	1.08657	3.90342	8	870.972	4.59257
heterotrophy	fed	Het 215 W4 Fed	white	I	ROI 3	3	Krueger-March-15_88.im	244.118	39250.6	867.849	72600	1113.57	4.30286	457.987	47.9534	4.88731	1.34936	46994	2125421	0.0210987	3225.24	17.338	1.46477	60300	3931291	0.0036302	1805	44.0674	7.49055	78	107	14095	3328	0.0110552	0.0109343	0.0104392	0.0153385	0.0151068	0.00361707	0.000495122	0.0115	1.337	3.43947	8	870.972	4.59257
heterotrophy	fed	Het 215 W4 Fed	white	I	ROI 4	4	Krueger-March-15_88.im	243.421	37263.6	818.83	63314.8	923.187	3.0117	420.058	41.4875	6.29164	3.95337	28004	1274414	0.0210987	3016.56	22.7688	1.32132	31573	2165366	0.0036302	1140	27.832	5.95289	125	133	14091	3335	0.010987	0.0108676	0.0104392	0.0145809	0.0143714	0.00361707	0.00042839	0.0108	1.1568	3.21932	8	870.972	4.59257
heterotrophy	fed	Het 215 W4 Fed	white	I	ROI 5	5	Krueger-March-15_88.im	316.677	37572.3	853.391	85512.4	1845.5	8.20449	515.234	76.5263	5.35072	2.4152	41398	1822633	0.0210987	4945.03	20.0825	0.678861	89525	4148205	0.0036302	1617	39.4775	7.08974	180	98	14096	3344	0.0113566	0.0112291	0.0104392	0.0215816	0.0211257	0.00361707	0.000789904	0.0175	2.13302	5.24125	8	870.972	4.59257
heterotrophy	fed	Het 215 W4 Fed	white	I	ROI 6	6	Krueger-March-15_88.im	234.712	38434.8	854.643	76003.3	1024.5	4.18013	472.463	53.9138	5.35035	2.71952	39664	1783758	0.0210987	2713.2	17.1433	0.723298	47547	3527314	0.0036302	1547	37.7685	6.93458	125	67	14101	3335	0.0111181	0.0109958	0.0104392	0.0134797	0.0133004	0.00361707	0.000556629	0.0097	1.50309	2.89872	8	870.972	4.59257
heterotrophy	fed	Het 215 W4 Fed	white	I	ROI 7	7	Krueger-March-15_88.im	255.9	33858.4	779.92	74121.9	1720.79	5.01089	442.375	91.7636	5.32785	1.98888	42958	1864919	0.0210987	5395.14	21.0123	0.554435	94781	4082637	0.0036302	1836	44.8242	7.5546	233	87	14098	3352	0.0115174	0.0113863	0.0104392	0.0232156	0.0226889	0.00361707	0.000947033	0.0191	2.55732	5.7092	8	870.972	4.59257
heterotrophy	fed	Het 215 W4 Fed	white	I	ROI 8	8	Krueger-March-15_88.im	235.615	35391	787.14	61201.5	944.928	4.9975	354.939	54.1516	4.90309	1.07256	47252	2124524	0.0210987	3253.1	17.9949	0.587001	56724	3673927	0.0036302	2001	48.8525	7.88676	20	60	14102	3319	0.0111206	0.0109983	0.0104392	0.0154396	0.0152049	0.00361707	0.000559083	0.0116	1.50972	3.46883	8	870.972	4.59257
heterotrophy	fed	Het 215 W4 Fed	white	I	ROI 1	1	Krueger-March-15_89.im	334.364	67660.5	1474.11	148192	1969.53	1.37457	591.065	32.6187	9.20127	0.511559	12869	590676	0.0210987	2661.05	28.1051	2.59675	17194	1293720	0.0036302	291	7.10449	3.00761	48	121	14092	3277	0.0108935	0.0107761	0.0104392	0.0132904	0.013116	0.00361707	0.000336844	0.0095	0.909597	2.84354	9	724.731	6.2092
heterotrophy	fed	Het 215 W4 Fed	white	I	ROI 2	2	Krueger-March-15_89.im	384.455	68257.6	1521.78	160992	2640.82	5.94348	611.222	56.6837	5.58354	2.07204	36614	1642278	0.0210987	3518.61	18.0726	1.38385	63538	3873457	0.0036302	802	19.5801	4.99301	49	151	14087	3277	0.0111473	0.0110244	0.0104392	0.0164034	0.0161387	0.00361707	0.00058521	0.0125	1.58027	3.74838	9	724.731	6.2092
heterotrophy	fed	Het 215 W4 Fed	white	I	ROI 3	3	Krueger-March-15_89.im	410.443	71363.9	1556.42	152287	2029.84	3.84752	579.433	33.6952	3.52675	1.56262	87782	4024922	0.0210987	2671.7	10.9238	3.31015	114483	8589008	0.0036302	1880	45.8984	7.64459	100	137	14089	3285	0.0109048	0.0107872	0.0104392	0.013329	0.0131537	0.00361707	0.000347957	0.0095	0.939606	2.85481	9	724.731	6.2092
heterotrophy	fed	Het 215 W4 Fed	white	I	ROI 4	4	Krueger-March-15_89.im	441.488	70912.7	1537.07	172740	2378.14	4.91488	653.377	27.3384	4.38888	0.717412	55980	2582640	0.0210987	2792.42	12.9747	1.83315	86612	6291175	0.0036302	1214	29.6387	6.14306	151	113	14093	3293	0.0108377	0.0107216	0.0104392	0.0137672	0.0135803	0.00361707	0.000282332	0.01	0.762395	2.98251	9	724.731	6.2092
heterotrophy	fed	Het 215 W4 Fed	white	I	ROI 5	5	Krueger-March-15_89.im	398.753	73166.6	1619.95	156695	1983.53	3.45224	589.912	49.3794	3.6505	2.06038	84464	3814904	0.0210987	2486.99	10.9113	1.69615	103421	8170100	0.0036302	1738	42.4316	7.35021	125	84	14097	3289	0.0110703	0.0109491	0.0104392	0.0126585	0.0125002	0.00361707	0.000509838	0.0089	1.37674	2.6592	9	724.731	6.2092
heterotrophy	fed	Het 215 W4 Fed	white	I	ROI 6	6	Krueger-March-15_89.im	387.764	69311.6	1499.71	170901	2204.12	3.60206	638.193	25.5277	6.40025	1.16335	26230	1212259	0.0210987	2552.7	18.2108	1.34308	38550	2989065	0.0036302	583	14.2334	4.25706	212	74	14099	3303	0.0108186	0.0107029	0.0104392	0.012897	0.0127328	0.00361707	0.000263637	0.0091	0.711911	2.72882	9	724.731	6.2092
heterotrophy	fed	Het 215 W4 Fed	white	I	ROI 7	7	Krueger-March-15_89.im	383.644	67735.9	1502.58	127465	1567.97	4.94815	544.741	51.3872	4.72032	0.492669	50712	2286086	0.0210987	2388.58	14.8206	1.48418	52919	4301937	0.0036302	1125	27.4658	5.91359	220	109	14093	3304	0.0110914	0.0109698	0.0104392	0.0123012	0.0121517	0.00361707	0.000530558	0.0085	1.43269	2.55487	9	724.731	6.2092
heterotrophy	fed	Het 215 W4 Fed	white	I	ROI 8	8	Krueger-March-15_89.im	383.193	60603.2	1328.78	155935	2582.53	4.70938	583.281	39.2084	3.81322	2.0019	75900	3461654	0.0210987	3562.16	11.9763	3.86841	147514	8907010	0.0036302	1904	46.4844	7.69323	221	33	14105	3304	0.010963	0.0108441	0.0104392	0.0165616	0.0162917	0.00361707	0.000404866	0.0127	1.09328	3.7942	9	724.731	6.2092
heterotrophy	fed	Het 215 W4 Fed	white	I	ROI 1	1	Krueger-March-15_90.im	155.48	8796.5	195.819	32893.8	397.966	1.12994	148.023	55.0913	25.6255	1.36153	1733	77849	0.0210987	2332.74	56.4961	1.9355	3522	291110	0.0036302	295	7.20215	3.02821	4	158	14097	3226	0.0111305	0.011008	0.0104392	0.0120985	0.0119539	0.00361707	0.000568779	0.0083	1.5359	2.49565	7	623.584	5.61272
heterotrophy	fed	Het 215 W4 Fed	white	I	ROI 2	2	Krueger-March-15_90.im	147.005	10400.1	236.86	34738.9	546.473	1.01449	159.227	79.4404	15.5904	1.31999	4903	215282	0.0210987	3333.34	41.0622	3.74526	11312	719095	0.0036302	690	16.8457	4.63126	7	100	14106	3227	0.0113874	0.0112592	0.0104392	0.0157309	0.0154873	0.00361707	0.000819958	0.0119	2.21417	3.55337	7	623.584	5.61272
heterotrophy	fed	Het 215 W4 Fed	white	I	ROI 3	3	Krueger-March-15_90.im	175.641	17770.3	378.376	53138.8	730.812	1.5812	215.427	9.19118	10.8387	0.658643	8854	415825	0.0210987	2788.47	29.1688	3.54284	17101	1243448	0.0036302	780	19.043	4.92405	41	142	14099	3232	0.0106463	0.0105342	0.0104392	0.0137529	0.0135663	0.00361707	9.4938e-05	0.0099	0.256366	2.97833	7	623.584	5.61272
heterotrophy	fed	Het 215 W4 Fed	white	I	ROI 4	4	Krueger-March-15_90.im	160.363	19436.4	424.928	44190.7	685.866	1.72712	201.209	36.1989	8.62118	0.530964	14762	675222	0.0210987	3275.41	27.9118	1.66019	23827	1535186	0.0036302	1158	28.2715	5.9997	57	85	14108	3235	0.0109312	0.010813	0.0104392	0.0155206	0.0152834	0.00361707	0.000373802	0.0117	1.0094	3.49234	7	623.584	5.61272
heterotrophy	fed	Het 215 W4 Fed	white	I	ROI 5	5	Krueger-March-15_90.im	223.186	19776.2	439.886	57919	933.534	3.39351	239.084	54.2476	6.57092	2.24567	26314	1183011	0.0210987	3439.96	18.9392	3.07655	55844	3464715	0.0036302	1994	48.6816	7.87295	114	81	14109	3243	0.0111216	0.0109993	0.0104392	0.0161179	0.0158623	0.00361707	0.000560073	0.0122	1.51239	3.66563	7	623.584	5.61272
heterotrophy	fed	Het 215 W4 Fed	white	I	ROI 6	6	Krueger-March-15_90.im	165.394	21236.6	468.4	54387.2	719.713	2.16626	232.44	45.3855	8.03556	1.25128	17298	784267	0.0210987	2645.29	22.507	3.33163	26579	2008521	0.0036302	1231	30.0537	6.18592	155	112	14104	3250	0.0110281	0.0109078	0.0104392	0.0132331	0.0130603	0.00361707	0.000468621	0.0094	1.26544	2.82685	7	623.584	5.61272
heterotrophy	fed	Het 215 W4 Fed	white	I	ROI 7	7	Krueger-March-15_90.im	164.27	18703.7	418.789	44016	629.254	1.28744	199.745	61.2348	5.92005	1.00762	32854	1467308	0.0210987	2938.09	17.8508	6.65883	49365	3453052	0.0036302	2615	63.8428	9.01594	230	52	14113	3262	0.0111953	0.0110714	0.0104392	0.0142961	0.0140946	0.00361707	0.000632166	0.0105	1.70707	3.13646	7	623.584	5.61272
heterotrophy	fed	Het 215 W4 Fed	white	I	ROI 1	1	Krueger-March-15_91.im	216.561	16381.8	362.731	62676.5	1049.26	1.73343	247.412	49.465	8.52645	1.34444	15485	699339	0.0210987	3611.57	21.9709	5.6322	44793	2675661	0.0036302	1423	34.7412	6.65086	48	86	14093	3187	0.0110712	0.0109499	0.0104392	0.0167409	0.0164653	0.00361707	0.000510722	0.0128	1.37913	3.84614	9	654.932	6.87095
heterotrophy	fed	Het 215 W4 Fed	white	I	ROI 2	2	Krueger-March-15_91.im	196.918	17536.5	377.307	50947.4	730.487	1.88457	221.398	19.7581	7.43435	0.72488	19220	893307	0.0210987	2949.66	20.6213	7.59571	37211	2595262	0.0036302	1698	41.4551	7.26514	58	129	14086	3189	0.0107578	0.0106433	0.0104392	0.0143381	0.0141354	0.00361707	0.000204063	0.0105	0.551043	3.14868	9	654.932	6.87095
heterotrophy	fed	Het 215 W4 Fed	white	I	ROI 3	3	Krueger-March-15_91.im	212.335	18877.6	416.763	57250.5	790.274	2.86908	227.663	46.3705	5.50729	0.826018	36896	1671238	0.0210987	2802.49	14.4748	7.52835	69963	5068385	0.0036302	2951	72.0459	9.57766	117	97	14091	3198	0.0110385	0.010918	0.0104392	0.0138038	0.0136159	0.00361707	0.000478786	0.01	1.29289	2.99316	9	654.932	6.87095
heterotrophy	fed	Het 215 W4 Fed	white	I	ROI 4	4	Krueger-March-15_91.im	205.1	18263.5	399.49	58611.7	1010.47	1.52999	244.349	36.7338	7.48904	0.278811	19583	895275	0.0210987	3749.05	21.5214	6.94161	49533	2873146	0.0036302	1634	39.8926	7.12691	165	65	14096	3205	0.0109369	0.0108185	0.0104392	0.01724	0.0169478	0.00361707	0.000379324	0.0133	1.02431	3.99059	9	654.932	6.87095
heterotrophy	fed	Het 215 W4 Fed	white	I	ROI 5	5	Krueger-March-15_91.im	182.935	19790.7	433.372	56504.2	698.311	1.82489	228.946	37.8723	7.02217	3.39417	22323	1019420	0.0210987	2404.38	18.0607	6.14174	35970	2910532	0.0036302	1717	41.919	7.30567	171	114	14089	3206	0.0109489	0.0108303	0.0104392	0.0123586	0.0122077	0.00361707	0.000391076	0.0086	1.05604	2.57163	9	654.932	6.87095
heterotrophy	fed	Het 215 W4 Fed	white	I	ROI 6	6	Krueger-March-15_91.im	152.591	19515.4	433.941	49687	611.548	1.21561	197.761	53.897	9.14879	1.47578	13565	610051	0.0210987	2390.45	24.672	3.49855	19117	1553216	0.0036302	1042	25.4395	5.69127	210	91	14092	3212	0.0111179	0.0109957	0.0104392	0.012308	0.0121584	0.00361707	0.000556456	0.0085	1.50262	2.55686	9	654.932	6.87095
heterotrophy	fed	Het 215 W4 Fed	white	I	ROI 7	7	Krueger-March-15_91.im	188.219	13822	297.713	42397.5	586.602	1.1319	180.226	20.875	9.08882	2.20536	12888	598353	0.0210987	2811.3	24.0819	10.4624	25394	1835386	0.0036302	1443	35.2295	6.69743	240	46	14099	3217	0.0107696	0.0106548	0.0104392	0.0138358	0.013647	0.00361707	0.000215597	0.01	0.582187	3.00248	9	654.932	6.87095
heterotrophy	fed	Het 215 W4 Fed	white	I	ROI 8	8	Krueger-March-15_91.im	176.784	14486.8	313.175	47029.1	679.351	3.24651	175.085	24.6115	11.3702	1.66877	8296	383755	0.0210987	2979.21	29.876	4.3582	17996	1245802	0.0036302	883	21.5576	5.23909	242	102	14091	3217	0.010809	0.0106934	0.0104392	0.0144453	0.0142396	0.00361707	0.000254177	0.0106	0.686367	3.17989	9	654.932	6.87095
heterotrophy	fed	Het 215 W4 Fed	white	I	ROI 9	9	Krueger-March-15_91.im	212.209	12853.3	278.747	50498.1	637.209	1.35659	203.553	27.8766	11.1839	1.61414	8630	397937	0.0210987	2475.98	24.9034	3.00469	19728	1563420	0.0036302	1032	25.1953	5.66389	16	117	14088	3182	0.0108434	0.0107271	0.0104392	0.0126185	0.0124612	0.00361707	0.000287888	0.0088	0.777399	2.64753	9	654.932	6.87095
heterotrophy	fed	Het 215 W4 Fed	white	I	ROI 1	1	Krueger-March-15_92.im	201.354	21780.1	474.546	51963.3	735.919	2.09856	226.415	32.6744	5.57571	0.324943	35050	1608678	0.0210987	2901.24	16.8514	4.06382	54355	3838010	0.0036302	2462	60.1074	8.74821	127	105	14093	3155	0.010894	0.0107766	0.0104392	0.0141623	0.0139645	0.00361707	0.000337419	0.0103	0.91115	3.09753	4	627.222	3.18867
heterotrophy	fed	Het 215 W4 Fed	white	I	ROI 2	2	Krueger-March-15_92.im	211.608	21684.1	477.888	48264.1	640.581	1.74761	204.617	44.5519	6.5518	2.56245	25978	1178746	0.0210987	2656.11	19.7222	5.26411	34822	2623639	0.0036302	1812	44.2383	7.50506	205	112	14092	3168	0.0110193	0.0108992	0.0104392	0.0132724	0.0130986	0.00361707	0.000460017	0.0095	1.24221	2.83831	4	627.222	3.18867
heterotrophy	fed	Het 215 W4 Fed	white	I	ROI 3	3	Krueger-March-15_92.im	206.093	24568.2	543.449	70916.4	1487.91	1.73238	257.885	48.4085	6.41599	1.10713	27292	1233813	0.0210987	4779.64	21.364	1.18922	74723	3561421	0.0036302	1674	40.8691	7.21361	183	28	14105	3164	0.01106	0.010939	0.0104392	0.0209812	0.0205501	0.00361707	0.000499819	0.0169	1.34968	5.06894	4	627.222	3.18867
heterotrophy	fed	Het 215 W4 Fed	white	I	ROI 4	4	Krueger-March-15_92.im	228.052	22562.6	497.972	58931.1	982.778	1.60735	225.909	46.0677	9.27104	2.66443	13012	589561	0.0210987	3593.89	28.9051	2.54622	25680	1539870	0.0036302	871	21.2646	5.20336	172	70	14098	3162	0.0110353	0.0109149	0.0104392	0.0166767	0.0164032	0.00361707	0.000475662	0.0128	1.28445	3.82756	4	627.222	3.18867
heterotrophy	fed	Het 215 W4 Fed	white	I	ROI 1	1	Krueger-March-15_93.im	211.708	9165.6	199.613	42559.4	391.147	2.17707	151.766	32.2199	16.2437	0.141055	4126	189453	0.0210987	1531.71	28.2853	0.687133	8085	879703	0.0036302	689	16.8213	4.62791	8	170	14103	3093	0.0108892	0.0107719	0.0104392	0.0091906	0.00910691	0.00361707	0.000332728	0.0055	0.898481	1.6434	9	636.23	7.07291
heterotrophy	fed	Het 215 W4 Fed	white	I	ROI 2	2	Krueger-March-15_93.im	161.718	15885.6	344.593	39374.4	447.395	1.12595	173.003	28.1263	9.05896	0.578282	13160	606672	0.0210987	2130.02	24.0813	1.95986	17086	1503707	0.0036302	1273	31.0791	6.29056	35	202	14098	3097	0.0108461	0.0107297	0.0104392	0.0113626	0.0112349	0.00361707	0.000290466	0.0076	0.784359	2.28043	9	636.23	7.07291
heterotrophy	fed	Het 215 W4 Fed	white	I	ROI 3	3	Krueger-March-15_93.im	186.676	15782	339.112	54727.1	616.38	2.00573	208.453	18.4195	12.2147	0.983543	7101	330474	0.0210987	2102.53	27.4622	2.11373	12907	1145986	0.0036302	698	17.041	4.65803	45	160	14104	3099	0.0107437	0.0106295	0.0104392	0.0112628	0.0111374	0.00361707	0.000190242	0.0075	0.513719	2.25122	9	636.23	7.07291
heterotrophy	fed	Het 215 W4 Fed	white	I	ROI 4	4	Krueger-March-15_93.im	179.561	15798.1	348.48	53338.2	636.655	1.35135	220.101	45.4844	13.4352	0.262117	6189	280574	0.0210987	2288.03	31.1056	4.4638	11307	947286	0.0036302	592	14.4531	4.28979	90	168	14103	3106	0.0110292	0.0109089	0.0104392	0.0119362	0.0117954	0.00361707	0.000469642	0.0082	1.2682	2.44821	9	636.23	7.07291
heterotrophy	fed	Het 215 W4 Fed	white	I	ROI 5	5	Krueger-March-15_93.im	212.174	15336.8	331.327	55653.8	512.366	0.906842	219.483	23.9243	9.42517	0.0557105	12057	558105	0.0210987	1536.04	18.658	2.79535	18645	2025240	0.0036302	1213	29.6143	6.14053	91	117	14111	3106	0.0108017	0.0106863	0.0104392	0.00920632	0.00912234	0.00361707	0.000247082	0.0055	0.667207	1.64802	9	636.23	7.07291
heterotrophy	fed	Het 215 W4 Fed	white	I	ROI 6	6	Krueger-March-15_93.im	188.074	17665.1	390.238	54133.2	528.444	1.58573	221.705	47.026	6.88678	0.449843	23625	1069446	0.0210987	1689.09	15.1075	5.26456	31992	3277222	0.0036302	2018	49.2676	7.92019	150	131	14109	3115	0.0110454	0.0109248	0.0104392	0.00976193	0.00966755	0.00361707	0.000485551	0.0061	1.31116	1.81123	9	636.23	7.07291
heterotrophy	fed	Het 215 W4 Fed	white	I	ROI 7	7	Krueger-March-15_93.im	172.528	14674.7	327.885	47682.6	607.178	1.36845	194.087	59.0017	9.5019	1.00487	12699	568352	0.0210987	2507.72	23.0193	5.06203	23516	1846748	0.0036302	1291	31.5186	6.33488	206	98	14114	3124	0.0111718	0.0110483	0.0104392	0.0127337	0.0125736	0.00361707	0.000609126	0.009	1.64485	2.68117	9	636.23	7.07291
heterotrophy	fed	Het 215 W4 Fed	white	I	ROI 8	8	Krueger-March-15_93.im	175.355	16988.2	370.745	57371.6	900.665	1.41844	220.966	34.3603	11.4328	0.389483	8364	383254	0.0210987	3324.5	30.5751	4.53902	20319	1294303	0.0036302	752	18.3594	4.83486	175	56	14121	3119	0.0109118	0.010794	0.0104392	0.0156988	0.0154562	0.00361707	0.000354822	0.0118	0.958144	3.54406	9	636.23	7.07291
heterotrophy	fed	Het 215 W4 Fed	white	I	ROI 9	9	Krueger-March-15_93.im	219.773	15395.7	341.914	46726.5	667.1	1.25863	193.084	52.5985	6.69548	0.274723	25264	1137585	0.0210987	2932.76	17.8397	9.04338	49292	3452619	0.0036302	2463	60.1318	8.74999	233	52	14121	3128	0.0111042	0.0109823	0.0104392	0.0142767	0.0140757	0.00361707	0.000543057	0.0105	1.46644	3.13083	9	636.23	7.07291
heterotrophy	fed	Het 215 W4 Fed	white	I	ROI 1	1	Krueger-March-15_94.im	207.548	20430.2	447.71	54241.9	670.109	1.32527	214.549	38.6452	5.95571	1.69038	31080	1418268	0.0210987	2403.14	15.8757	4.21372	46519	3765473	0.0036302	2314	56.4941	8.48119	128	114	14132	3070	0.010957	0.0108383	0.0104392	0.0123541	0.0122033	0.00361707	0.000399054	0.0086	1.07758	2.57032	6	599.243	5.00632
heterotrophy	fed	Het 215 W4 Fed	white	I	ROI 2	2	Krueger-March-15_94.im	173.333	18542.6	404.675	56654.9	759.134	2.03463	222.468	34.3813	10.8146	0.742883	9348	428334	0.0210987	2691.06	28.0592	1.21265	17536	1308728	0.0036302	770	18.7988	4.89238	63	154	14125	3059	0.010912	0.0107943	0.0104392	0.0133993	0.0132221	0.00361707	0.000355039	0.0096	0.95873	2.87529	6	599.243	5.00632
heterotrophy	fed	Het 215 W4 Fed	white	I	ROI 3	3	Krueger-March-15_94.im	182.606	20160.3	446.397	50041.2	592.504	2.00146	204.44	49.4661	9.57977	1.5042	12267	554006	0.0210987	2261.62	25.712	3.65387	16282	1375131	0.0036302	916	22.3633	5.33609	134	163	14124	3070	0.0110712	0.01095	0.0104392	0.0118403	0.0117018	0.00361707	0.000510733	0.0081	1.37916	2.42018	6	599.243	5.00632
heterotrophy	fed	Het 215 W4 Fed	white	I	ROI 4	4	Krueger-March-15_94.im	230.316	21097.8	458.152	47296.8	425.171	1.38458	200.785	29.2433	6.98715	2.01827	22170	1020921	0.0210987	1476.29	17.3414	0.87838	20574	2288690	0.0036302	1613	39.3799	7.08096	222	113	14132	3084	0.0108578	0.0107412	0.0104392	0.00898942	0.00890933	0.00361707	0.000301998	0.0053	0.8155	1.58425	6	599.243	5.00632
heterotrophy	fed	Het 215 W4 Fed	white	I	ROI 5	5	Krueger-March-15_94.im	167.544	18163.9	393.977	55101.4	713.45	1.11111	209.298	28.0291	12.6599	0.283667	6737	310603	0.0210987	2566.73	32.5001	4.57698	12200	942234	0.0036302	570	13.916	4.20932	76	110	14132	3062	0.010845	0.0107287	0.0104392	0.012948	0.0127824	0.00361707	0.000289462	0.0092	0.781649	2.74368	6	599.243	5.00632
heterotrophy	fed	Het 215 W4 Fed	white	I	ROI 6	6	Krueger-March-15_94.im	167.704	16797.2	372.918	47111.6	436.582	1.3104	186.159	52.2567	9.10258	0.995921	13660	615281	0.0210987	1552.75	20.2796	0.81375	15992	1725697	0.0036302	1221	29.8096	6.16074	240	68	14139	3087	0.0111006	0.0109787	0.0104392	0.00926698	0.00918189	0.00361707	0.00053953	0.0056	1.45692	1.66584	6	599.243	5.00632
heterotrophy	fed	Het 217 O4 Fed	orange	A	ROI 1	1	Krueger-May-2015_48.im	131.225	15755.4	352.307	35119	1535.26	1.80987	160.859	66.8639	8.105	0.412807	17714	792181	0.0209596	10919.6	43.8291	1.39824	77193	1765783	0.00366758	1676	40.918	7.21792	63	90	-14602	13431	0.0111805	0.0110569	0.0103711	0.043716	0.041885	0.00365418	0.000685786	0.0382	1.85186	11.4445	2	689.771	1.44976
heterotrophy	fed	Het 217 O4 Fed	orange	A	ROI 2	2	Krueger-May-2015_48.im	144.749	11245.7	257	31867.7	1168.35	1.23409	163.954	90.3458	7.79907	0.322441	19992	874800	0.0209596	8996.38	33.7608	5.71311	90886	2478986	0.00366758	2593	63.3057	8.97793	183	37	-14593	13450	0.0114266	0.0112975	0.0103711	0.0366626	0.035366	0.00365418	0.000926402	0.0317	2.50161	9.493	2	689.771	1.44976
heterotrophy	fed	Het 217 O4 Fed	orange	A	ROI 1	1	Krueger-May-2015_49.im	126.528	13715.4	300.449	41038.8	1131.5	1.76166	190.605	45.1509	11.3286	2.6091	8698	397061	0.0209596	6517.64	42.1052	2.71916	32757	1188072	0.00366758	965	23.5596	5.47695	79	198	-14682	13460	0.010953	0.0108343	0.0103711	0.0275716	0.0268318	0.00365418	0.000463192	0.0232	1.25078	6.93827	4	610.889	3.27392
heterotrophy	fed	Het 217 O4 Fed	orange	A	ROI 2	2	Krueger-May-2015_49.im	228.992	14066.7	311.832	44741.5	1519.8	2.26422	195.114	57.6572	7.90094	0.493185	18317	826278	0.0209596	8261.8	31.5202	3.62375	89273	2628117	0.00366758	1958	47.8027	7.80156	150	108	-14668	13471	0.011084	0.0109625	0.0103711	0.0339684	0.0328525	0.00365418	0.000591415	0.0292	1.59703	8.74058	4	610.889	3.27392
heterotrophy	fed	Het 217 O4 Fed	orange	A	ROI 3	3	Krueger-May-2015_49.im	241.656	9938.02	230.086	30106.3	1024.76	1.3358	152.137	104.607	10.5596	0.576074	11196	483584	0.0209596	8280.82	42.2626	6.5636	49865	1464973	0.00366758	1622	39.5996	7.10069	133	32	-14657	13468	0.0115761	0.0114436	0.0103711	0.0340382	0.0329177	0.00365418	0.00107248	0.0293	2.89606	8.76011	4	610.889	3.27392
heterotrophy	fed	Het 217 O4 Fed	orange	A	ROI 4	4	Krueger-May-2015_49.im	132.264	12304.1	274.45	39327.9	1375.3	1.24777	186.869	64.2168	9.14083	2.61791	13857	621235	0.0209596	8534.93	36.8112	1.46191	69439	1985665	0.00366758	1683	41.0889	7.23298	174	53	-14660	13475	0.0111528	0.0110298	0.0103711	0.0349702	0.0337886	0.00365418	0.000658654	0.0301	1.77859	9.0208	4	610.889	3.27392
heterotrophy	fed	Het 217 O4 Fed	orange	A	ROI 1	1	Krueger-May-2015_50.im	228.946	14091.5	324.889	29525.4	705.519	0.902963	156.645	100.001	6.96115	1.30673	25546	1108018	0.0209596	5515.29	27.9906	3.44987	55475	2321581	0.00366758	2621	63.9893	9.02628	75	88	-14803	13484	0.0115278	0.0113964	0.0103711	0.0238954	0.0233377	0.00365418	0.0010253	0.0197	2.76866	5.89231	2	457.69	2.18488
heterotrophy	fed	Het 217 O4 Fed	orange	A	ROI 2	2	Krueger-May-2015_50.im	355.048	14194.3	328.779	37655.4	1052.13	1.56975	178.606	105.11	6.72286	1.20821	27647	1193601	0.0209596	6618.4	25.9681	2.57369	88474	3166444	0.00366758	2803	68.4326	9.33441	81	202	-14821	13485	0.0115813	0.0114487	0.0103711	0.0279411	0.0271816	0.00365418	0.00107763	0.0235	2.90998	7.043	2	457.69	2.18488
heterotrophy	fed	Het 217 O4 Fed	orange	A	ROI 1	1	Krueger-May-2015_52.im	298.205	12843.6	294.074	27699.2	663.021	1.02823	174.706	92.4131	8.80924	1.72246	15730	687003	0.0209596	5526.49	35.0684	4.56113	35465	1481631	0.00366758	1783	43.5303	7.44476	84	31	-14765	13494	0.0114483	0.0113187	0.0103711	0.0239365	0.0233769	0.00365418	0.000947579	0.0197	2.55879	5.90404	2	389.819	2.56529
heterotrophy	fed	Het 217 O4 Fed	orange	A	ROI 2	2	Krueger-May-2015_52.im	101.22	14334.1	331.922	36980.7	510.946	1.41114	178.871	104.801	11.979	0.236131	8703	375839	0.0209596	2767.21	32.7715	0.511342	13397	969634	0.00366758	874	21.3379	5.21232	79	242	-14798	13493	0.0115781	0.0114456	0.0103711	0.0138166	0.0136283	0.00365418	0.00107446	0.01	2.90142	2.98576	2	389.819	2.56529
heterotrophy	fed	Het 217 O4 Fed	orange	A	ROI 1	1	Krueger-May-2015_53.im	52.2185	13256.6	301.995	35399.6	1025.08	0.894855	173.881	86.8863	8.63637	0.951029	16199	711084	0.0209596	6895.46	34.155	1.27161	54985	1898833	0.00366758	1788	43.6523	7.45519	45	217	-15067	13510	0.0113904	0.0112621	0.0103711	0.0289573	0.0281423	0.00365418	0.00089096	0.0245	2.4059	7.33059	3	490.381	3.05885
heterotrophy	fed	Het 217 O4 Fed	orange	A	ROI 2	2	Krueger-May-2015_53.im	51.0073	13851.4	324.78	31156.2	778.095	1.02564	165.403	118.697	8.49873	0.466256	17733	756287	0.0209596	5809.4	33.4466	2.35091	42484	1701127	0.00366758	1820	44.4336	7.52161	90	195	-15064	13517	0.0117237	0.0115879	0.0103711	0.024974	0.0243655	0.00365418	0.00121675	0.0207	3.28566	6.19999	3	490.381	3.05885
heterotrophy	fed	Het 217 O4 Fed	orange	A	ROI 3	3	Krueger-May-2015_53.im	45.9904	13547.4	309.613	34873	1018.44	0.93983	165.952	90.3832	6.33443	0.631742	30308	1326157	0.0209596	6962.79	25.5846	7.28402	99695	3413721	0.00366758	3263	79.6631	10.0713	115	92	-15048	13521	0.011427	0.0112979	0.0103711	0.0292042	0.0283755	0.00365418	0.000926784	0.0247	2.50264	7.40039	3	490.381	3.05885
heterotrophy	fed	Het 217 O4 Fed	orange	A	ROI 1	1	Krueger-May-2015_54.im	49.4457	14219.2	329.3	34964.4	920.604	1.10856	170.336	104.93	8.51484	0.576198	17229	743947	0.0209596	6179.05	33.1391	1.76078	48166	1829336	0.00366758	1744	42.5781	7.36289	50	234	-15114	13524	0.0115795	0.0114469	0.0103711	0.0263298	0.0256543	0.00365418	0.00107579	0.022	2.905	6.58579	4	528.857	3.78174
heterotrophy	fed	Het 217 O4 Fed	orange	A	ROI 2	2	Krueger-May-2015_54.im	45.8389	15604.9	343.02	44488.5	1254.54	0.894854	182.013	48.7584	8.56216	0.551306	15333	697539	0.0209596	6688.77	32.923	0.284605	56078	1988637	0.00366758	1490	36.377	6.80563	47	111	-15095	13524	0.0109908	0.0108713	0.0103711	0.0281992	0.0274258	0.00365418	0.000500182	0.0238	1.35066	7.1161	4	528.857	3.78174
heterotrophy	fed	Het 217 O4 Fed	orange	A	ROI 3	3	Krueger-May-2015_54.im	52.6047	11869.1	265.237	32271.5	847.242	2.02588	154.137	66.1802	8.63666	0.225367	15580	697194	0.0209596	6158.27	32.5061	3.98325	49767	1895630	0.00366758	1958	47.8027	7.80156	96	54	-15086	13532	0.0111734	0.0110499	0.0103711	0.0262535	0.0255819	0.00365418	0.000678779	0.0219	1.83294	6.56413	4	528.857	3.78174
heterotrophy	fed	Het 217 O4 Fed	orange	A	ROI 4	4	Krueger-May-2015_54.im	49.8627	15028.1	337.067	39704.1	930.093	1.15321	184.679	70.1158	13.8113	0.280688	6138	273661	0.0209596	5387.22	49.6502	2.07673	16937	723011	0.00366758	607	14.8193	4.3438	83	110	-15095	13530	0.0112146	0.0110902	0.0103711	0.0234256	0.0228894	0.00365418	0.000719114	0.0192	1.94186	5.75812	4	528.857	3.78174
heterotrophy	fed	Het 217 O4 Fed	orange	A	ROI 1	1	Krueger-May-2015_55.im	47.3001	14046	315.962	40252.5	1423.9	0.886777	176.944	73.2415	7.68288	1.26812	19953	887008	0.0209596	8645.07	32.7287	2.99837	89919	2541944	0.00366758	2105	51.3916	8.08912	48	194	-15150	13521	0.0112474	0.0111223	0.0103711	0.0353741	0.0341655	0.00365418	0.000751148	0.0305	2.02836	9.13365	3	600.024	2.4999
heterotrophy	fed	Het 217 O4 Fed	orange	A	ROI 2	2	Krueger-May-2015_55.im	50.7062	14382.2	323.822	39275.8	1337.95	1.29383	181.472	74.2334	5.99905	0.767206	32787	1456196	0.0209596	8288.24	25.662	4.74903	135467	3976675	0.00366758	3375	82.3975	10.2426	104	179	-15148	13530	0.0112578	0.0111324	0.0103711	0.0340654	0.0329432	0.00365418	0.000761313	0.0293	2.05581	8.76773	3	600.024	2.4999
heterotrophy	fed	Het 217 O4 Fed	orange	A	ROI 3	3	Krueger-May-2015_55.im	51.5109	14422.4	329.296	37389.2	1178.44	1.26006	179.244	89.3489	6.55783	1.39307	28224	1236142	0.0209596	7593.72	27.4631	5.01706	101004	3204626	0.00366758	2857	69.751	9.42389	99	117	-15138	13529	0.0114162	0.0112873	0.0103711	0.0315182	0.0305551	0.00365418	0.000916189	0.0269	2.47403	8.05287	3	600.024	2.4999
heterotrophy	fed	Het 217 O4 Fed	orange	A	ROI 1	1	Krueger-May-2015_57.im	61.2444	22834.3	501.943	65759.2	1608.05	1.72698	295.187	43.1906	5.30436	1.69422	39528	1798203	0.0210718	5673.01	18.9798	13.6616	126634	5178535	0.00366456	2625	64.0869	9.03316	77	78	-15100	13668	0.010991	0.0108715	0.0104261	0.0244536	0.0238699	0.00365118	0.000445413	0.0202	1.20277	6.05253	2	575.732	1.73692
heterotrophy	fed	Het 217 O4 Fed	orange	A	ROI 2	2	Krueger-May-2015_57.im	59.8012	21640.4	483.135	51650.6	1256.39	2.24561	246.573	59.498	5.27081	2.27773	41308	1850255	0.0210718	5637.82	20.4974	21.3187	107421	4416130	0.00366456	2850	69.5801	9.41234	120	28	-15092	13674	0.0111628	0.0110396	0.0104261	0.0243247	0.023747	0.00365118	0.000613482	0.0201	1.65661	6.01575	2	575.732	1.73692
heterotrophy	fed	Het 217 O4 Fed	orange	A	ROI 1	1	Krueger-May-2015_58.im	66.1346	24127	550.006	56091	1113.96	2.88863	289.408	81.8384	5.25112	0.438939	43412	1904342	0.0210718	4419.45	18.4574	17.8596	87925	4427261	0.00366456	2631	64.2334	9.04348	131	112	-15145	13684	0.0113982	0.0112697	0.0104261	0.0198599	0.0194732	0.00365118	0.000843637	0.0158	2.27811	4.73635	2	578.589	1.72834
heterotrophy	fed	Het 217 O4 Fed	orange	A	ROI 2	2	Krueger-May-2015_58.im	63.7068	18822.5	427.132	60834.1	1644.77	2.09655	308.58	76.9138	6.99441	1.63485	24244	1068368	0.0210718	6377.95	24.4712	15.2394	93357	3452943	0.00366456	1892	46.1914	7.66894	145	18	-15130	13686	0.0113463	0.011219	0.0104261	0.0270369	0.0263252	0.00365118	0.000792912	0.0227	2.14114	6.78752	2	578.589	1.72834
heterotrophy	fed	Het 217 O4 Fed	orange	A	ROI 1	1	Krueger-May-2015_60.im	121.445	21019.9	498.709	55662.5	1667.06	3.99857	225.838	125.939	6.83097	0.140245	27813	1172278	0.0210718	7172.73	27.2019	14.0972	92972	3104296	0.00366456	1859	45.3857	7.60177	67	124	-14653	17368	0.0118628	0.0117237	0.0104261	0.0299495	0.0290786	0.00365118	0.00129765	0.0254	3.50411	7.61175	2	484.521	2.06389
heterotrophy	fed	Het 217 O4 Fed	orange	A	ROI 2	2	Krueger-May-2015_60.im	72.489	21175	492.623	61894.4	2091.95	1.48457	254.883	104.053	7.66368	0.139472	21237	912853	0.0210718	8223.13	31.2271	5.30168	90184	2668267	0.00366456	1437	35.083	6.68349	77	66	-14644	17370	0.0116322	0.0114985	0.0104261	0.0337987	0.0326937	0.00365118	0.00107239	0.029	2.89582	8.69395	2	484.521	2.06389
heterotrophy	fed	Het 217 O4 Fed	orange	A	ROI 1	1	Krueger-May-2015_61.im	76.1333	21607.2	496.16	53998	1445.68	2.02667	231.573	89.7374	8.08026	1.85673	18606	810268	0.0210718	6305.88	31.795	3.34286	54213	2024924	0.00366456	1250	30.5176	6.23347	60	88	-14687	17375	0.0114814	0.0113511	0.0104261	0.0267729	0.0260748	0.00365118	0.000924989	0.0224	2.49779	6.71255	1	338.33	1.47785
heterotrophy	fed	Het 217 O4 Fed	orange	A	ROI 1	1	Krueger-May-2015_62.im	190.16	20361.9	465.603	48885.7	1059.07	2.54876	217.265	85.1614	7.57201	0.934229	21008	918730	0.0210718	4911.78	27.3355	2.69866	47785	2205723	0.00366456	1504	36.7188	6.83753	81	235	-14790	17375	0.0114332	0.0113039	0.0104261	0.0216641	0.0212047	0.00365118	0.000877862	0.0176	2.37053	5.25469	4	558.105	3.58355
heterotrophy	fed	Het 217 O4 Fed	orange	A	ROI 2	2	Krueger-May-2015_62.im	91.1911	23164.2	515.534	54904.1	1545.22	2.60511	241.488	56.1787	5.17705	0.545131	42547	1911741	0.0210718	6680.04	21.8067	8.80395	127527	4531238	0.00366456	2751	67.1631	9.24742	71	183	-14782	17374	0.0111278	0.0110053	0.0104261	0.028144	0.0273736	0.00365118	0.000579277	0.0237	1.56425	7.10135	4	558.105	3.58355
heterotrophy	fed	Het 217 O4 Fed	orange	A	ROI 3	3	Krueger-May-2015_62.im	172.227	23986.6	525.967	56113	1275.92	1.32656	249.139	40.6081	7.70606	0.602765	18635	849845	0.0210718	5204.97	29.5137	2.05436	45206	1988083	0.00366456	1181	28.833	6.05899	118	208	-14786	17381	0.0109638	0.0108449	0.0104261	0.0227385	0.0222329	0.00365118	0.000418792	0.0186	1.13088	5.5625	4	558.105	3.58355
heterotrophy	fed	Het 217 O4 Fed	orange	A	ROI 4	4	Krueger-May-2015_62.im	116.06	24900.4	536.337	65819.6	1591.48	1.67533	266.378	22.1843	7.58183	0.24307	18568	862052	0.0210718	5598.18	28.4477	6.48648	55097	2278674	0.00366456	1154	28.1738	5.98933	119	169	-14780	17381	0.0107697	0.0106549	0.0104261	0.0241794	0.0236086	0.00365118	0.000228831	0.02	0.617923	5.97429	4	558.105	3.58355
heterotrophy	fed	Het 217 O4 Fed	orange	A	ROI 1	1	Krueger-May-2015_64.im	98.15	16730.6	381.212	43197.8	982.926	2.42702	181.959	81.3131	7.29674	0.662715	22461	985769	0.0210718	5209.23	26.0934	3.95729	57914	2545213	0.00366456	1964	47.9492	7.8135	46	33	-15070	3277	0.0113926	0.0112643	0.0104261	0.0227541	0.0222479	0.00365118	0.000838227	0.0186	2.26351	5.56696	5	639.868	3.90706
heterotrophy	fed	Het 217 O4 Fed	orange	A	ROI 2	2	Krueger-May-2015_64.im	71.9237	20171.9	440.208	51564.6	942.634	0.808781	200.867	35.6384	11.9927	0.553553	7620	349176	0.0210718	3988.49	39.4079	0.956956	16317	892584	0.00366456	577	14.0869	4.23509	87	52	-15073	3283	0.0109114	0.0107936	0.0104261	0.0182806	0.0179525	0.00365118	0.000367558	0.0143	0.992534	4.28112	5	639.868	3.90706
heterotrophy	fed	Het 217 O4 Fed	orange	A	ROI 3	3	Krueger-May-2015_64.im	71.7933	20611.6	470.983	57213.9	1699.05	1.98582	240.041	84.4018	7.19367	0.575869	23243	1017184	0.0210718	7103.67	28.3981	10.5817	83848	2823508	0.00366456	1645	40.1611	7.15086	95	202	-15096	3284	0.0114252	0.0112961	0.0104261	0.0296964	0.0288399	0.00365118	0.000870038	0.0252	2.34941	7.54032	5	639.868	3.90706
heterotrophy	fed	Het 217 O4 Fed	orange	A	ROI 4	4	Krueger-May-2015_64.im	118.074	20754.8	459.821	47045.5	1382.1	2.08333	212.825	51.3997	5.76568	3.33432	33990	1534196	0.0210718	7016.78	25.447	14.3601	102165	3477603	0.00366456	2464	60.1562	8.75176	98	126	-15084	3285	0.0110775	0.0109561	0.0104261	0.029378	0.0285396	0.00365118	0.000530026	0.0249	1.43125	7.4504	5	639.868	3.90706
heterotrophy	fed	Het 217 O4 Fed	orange	A	ROI 5	5	Krueger-May-2015_64.im	81.7535	18871.5	426.25	54060.2	1704.81	1.75347	225.868	71.9035	6.91771	0.608945	24552	1086998	0.0210718	7605.5	27.8913	15.0595	98197	3113869	0.00366456	1920	46.875	7.72548	59	145	-15087	3279	0.0112935	0.0111674	0.0104261	0.0315354	0.0305713	0.00365118	0.000741299	0.0269	2.00177	8.0586	5	639.868	3.90706
heterotrophy	fed	Het 217 O4 Fed	orange	A	ROI 1	1	Krueger-May-2015_65.im	247.823	25374.9	577.96	49384.5	2135.64	2.48281	210.39	80.9155	5.13083	0.648262	45393	1992942	0.0210718	10800.9	29.4306	7.49624	167733	3878659	0.00366456	2618	63.916	9.02111	118	141	-15126	3287	0.0113884	0.0112602	0.0104261	0.0432451	0.0414525	0.00365118	0.000834132	0.0378	2.25245	11.3159	2	677.368	1.4763
heterotrophy	fed	Het 217 O4 Fed	orange	A	ROI 2	2	Krueger-May-2015_65.im	262.887	25699.5	558.854	55271	2298.51	1.1465	222.59	31.9794	9.09281	0.306629	13161	605223	0.0210718	10348.2	49.7802	4.25734	54130	1301632	0.00366456	785	19.165	4.93981	106	83	-15117	3285	0.0108729	0.0107559	0.0104261	0.0415862	0.0399259	0.00365118	0.000329833	0.0363	0.890664	10.8589	2	677.368	1.4763
heterotrophy	fed	Het 217 O4 Fed	orange	A	ROI 1	1	Krueger-May-2015_66.im	156.952	22736	504.145	62986.6	1725.73	2.01497	257.542	52.3008	5.68453	3.63445	35028	1579694	0.0210718	6476.59	21.8855	7.92911	119904	4376309	0.00366456	2316	56.543	8.48485	99	90	-15188	3324	0.011087	0.0109654	0.0104261	0.0273984	0.0266678	0.00365118	0.000539313	0.023	1.45633	6.89007	1	470.703	1.06224
heterotrophy	fed	Het 217 O4 Fed	orange	A	ROI 1	1	Krueger-May-2015_67.im	337.722	17946.2	406.5	49772.6	1348	3.16667	229.417	74.9437	8.98603	0.92705	14634	646063	0.0210718	6390.56	34.0004	7.03589	48528	1791815	0.00366456	1200	29.2969	6.10753	70	239	-15251	3335	0.0113255	0.0111987	0.0104261	0.0270832	0.026369	0.00365118	0.000772618	0.0227	2.08634	6.80063	4	569.385	3.51256
heterotrophy	fed	Het 217 O4 Fed	orange	A	ROI 2	2	Krueger-May-2015_67.im	193.747	20496.2	459.978	51910.2	1375.23	2.87582	228.518	65.0297	7.4115	2.0443	21113	940775	0.0210718	6229.36	29.1531	9.94533	63123	2382680	0.00366456	1530	37.3535	6.89637	47	197	-15244	3331	0.0112211	0.0110966	0.0104261	0.0264924	0.0258087	0.00365118	0.000670481	0.0222	1.81053	6.63291	4	569.385	3.51256
heterotrophy	fed	Het 217 O4 Fed	orange	A	ROI 3	3	Krueger-May-2015_67.im	105.768	23091.2	497.504	61263.1	1705.38	0.942873	239.268	22.4642	10.9114	0.861052	8970	416334	0.0210718	6596.27	43.9192	3.31269	30748	1104573	0.00366456	601	14.6729	4.32227	87	155	-15238	3337	0.0107726	0.0106578	0.0104261	0.027837	0.0270831	0.00365118	0.000231717	0.0234	0.625716	7.0144	4	569.385	3.51256
heterotrophy	fed	Het 217 O4 Fed	orange	A	ROI 4	4	Krueger-May-2015_67.im	119.907	21472.4	485.875	49470.1	1599.98	2.10428	216.937	73.8447	4.75374	0.432366	52183	2306137	0.0210718	7825.72	21.6323	14.6435	171838	5313091	0.00366456	3580	87.4023	10.5491	73	44	-15220	3335	0.0113139	0.0111874	0.0104261	0.0323424	0.0313291	0.00365118	0.000761297	0.0277	2.05577	8.28546	4	569.385	3.51256
heterotrophy	fed	Het 214 P4 Fed	purple	G	ROI 1	1	Krueger-May-2015_2.im	50.9663	8984.21	207.687	35698.7	680.695	1.23778	140.651	99.2929	11.3699	0.949403	9564	413723	0.0210289	4230.16	29.8212	6.57693	31346	1643925	0.00364573	1535	37.4756	6.90763	55	111	13207	-10059	0.0115585	0.0114264	0.010405	0.0190678	0.018711	0.00363249	0.00102134	0.0151	2.75798	4.51379	4	658.691	3.03632
heterotrophy	fed	Het 214 P4 Fed	purple	G	ROI 2	2	Krueger-May-2015_2.im	50.2285	8097.4	192.142	32033.4	548.828	0.973021	124.163	128.393	10.0007	0.227757	13033	549247	0.0210289	3699.47	24.5645	11.5007	37227	2172823	0.00364573	2261	55.2002	8.3835	139	43	13218	-10046	0.0118644	0.0117253	0.010405	0.017133	0.0168444	0.00363249	0.00132027	0.0132	3.56518	3.95502	4	658.691	3.03632
heterotrophy	fed	Het 214 P4 Fed	purple	G	ROI 3	3	Krueger-May-2015_2.im	50.05	8380.51	196.78	31480.8	470.103	1.05105	127.995	116.591	10.4012	0.905761	11795	502328	0.0210289	3096.03	24.5825	10.5991	28178	1886957	0.00364573	1998	48.7793	7.88085	174	88	13211	-10040	0.0117403	0.0116041	0.010405	0.014933	0.0147133	0.00363249	0.00119906	0.0111	3.23787	3.31707	4	658.691	3.03632
heterotrophy	fed	Het 214 P4 Fed	purple	G	ROI 4	4	Krueger-May-2015_2.im	58.9539	7948.63	184.309	33747.4	560.567	1.11702	125.532	102.647	10.9396	0.589819	10395	448303	0.0210289	3556.19	25.836	6.01673	31616	1903356	0.00364573	1880	45.8984	7.64459	223	110	13207	-10033	0.0115937	0.0114608	0.010405	0.0166107	0.0163393	0.00363249	0.0010558	0.0127	2.85103	3.8038	4	658.691	3.03632
heterotrophy	fed	Het 214 P4 Fed	purple	G	ROI 1	1	Krueger-May-2015_3.im	46.6954	13833	309.626	47319.6	750.718	1.00575	172.414	64.4027	16.3936	1.16223	4310	192555	0.0210289	3351.62	42.9053	0.249286	10450	658689	0.00364573	464	11.3281	3.79782	23	70	13214	-10024	0.0111916	0.0110677	0.010405	0.0158648	0.0156171	0.00363249	0.000662697	0.012	1.78951	3.58762	4	402.051	4.9745
heterotrophy	fed	Het 214 P4 Fed	purple	G	ROI 2	2	Krueger-May-2015_3.im	59.757	14388.3	320.868	39698.8	626.007	1.49306	153.438	60.4778	11.154	0.240365	9241	414382	0.0210289	3325.31	32.466	4.91373	18029	1143324	0.00364573	960	23.4375	5.46274	194	84	13211	-9997	0.0111503	0.0110274	0.010405	0.0157689	0.0155241	0.00363249	0.000622336	0.0119	1.68052	3.55979	4	402.051	4.9745
heterotrophy	fed	Het 214 P4 Fed	purple	G	ROI 4	4	Krueger-May-2015_3.im	53.8129	13203.7	301.002	40161.5	588.954	1.59198	153.951	84.0699	8.85918	0.196815	15315	671805	0.0210289	3022.42	23.4064	3.22359	29966	2043415	0.00364573	1696	41.4062	7.26086	227	45	13217	-9992	0.0113984	0.0112699	0.010405	0.0146647	0.0144527	0.00363249	0.000864892	0.0108	2.33551	3.23906	4	402.051	4.9745
heterotrophy	fed	Het 214 P4 Fed	purple	G	ROI 1	1	Krueger-May-2015_4.im	59.4878	10999.9	256.927	37190.5	635.263	2.25352	133.88	110.718	11.2177	2.41689	10033	429547	0.0210289	3685.29	30.0004	3.27095	24807	1452289	0.00364573	1562	38.1348	6.96812	23	54	13216	-9984	0.0116786	0.0115438	0.010405	0.0170813	0.0167944	0.00363249	0.00113872	0.0132	3.07495	3.94006	3	432.056	3.47177
heterotrophy	fed	Het 214 P4 Fed	purple	G	ROI 2	2	Krueger-May-2015_4.im	61.3998	11889.3	269.638	44225.1	711.697	3.28238	163.636	78.4705	11.9147	0.293789	8379	369460	0.0210289	3414.09	29.9195	0.284031	22116	1374296	0.00364573	1243	30.3467	6.216	41	93	13210	-9981	0.0113395	0.0112124	0.010405	0.0160926	0.0158377	0.00363249	0.000807335	0.0122	2.18009	3.65367	3	432.056	3.47177
heterotrophy	fed	Het 214 P4 Fed	purple	G	ROI 3	3	Krueger-May-2015_4.im	55.746	11716.2	269.891	40001.6	654.946	1.27012	155.598	95.4317	8.89604	0.644758	15512	673389	0.0210289	3491	23.336	2.58032	37643	2299093	0.00364573	2299	56.1279	8.45365	101	96	13209	-9972	0.0115179	0.0113867	0.010405	0.016373	0.0161092	0.00363249	0.000981665	0.0125	2.65084	3.73494	3	432.056	3.47177
heterotrophy	fed	Het 214 P4 Fed	purple	G	ROI 1	1	Krueger-May-2015_6.im	69.8334	8456.82	195.723	39212.8	598.424	2.16119	144.334	100.569	9.74833	0.795733	13041	563478	0.0210289	3185.97	21.1225	8.68792	39873	2612749	0.00364573	2221	54.2236	8.30901	118	139	13223	-9919	0.0115719	0.0114395	0.010405	0.0152609	0.0150315	0.00363249	0.00103446	0.0114	2.7934	3.41233	3	605.957	2.47542
heterotrophy	fed	Het 214 P4 Fed	purple	G	ROI 2	2	Krueger-May-2015_6.im	63.3498	8671.55	202.809	35944.9	565.277	0.896459	138.249	112.176	9.65695	0.93766	13574	580387	0.0210289	3313.59	22.3505	5.97777	37834	2405792	0.00364573	2231	54.4678	8.3277	140	83	13232	-9916	0.0116939	0.0115588	0.010405	0.0157262	0.0154827	0.00363249	0.00115371	0.0119	3.11542	3.5474	3	605.957	2.47542
heterotrophy	fed	Het 214 P4 Fed	purple	G	ROI 3	3	Krueger-May-2015_6.im	67.7237	7521.92	168.58	35797.7	604.72	1.33042	131.638	65.7647	11.2048	0.365992	9250	412728	0.0210289	3633.55	25.6512	5.94004	33181	1964221	0.00364573	1829	44.6533	7.54018	192	233	13208	-9907	0.0112059	0.0110817	0.010405	0.0168927	0.0166121	0.00363249	0.000676701	0.013	1.82733	3.88547	3	605.957	2.47542
heterotrophy	fed	Het 214 P4 Fed	purple	G	ROI 1	1	Krueger-March-15_159.im	155.615	20261.1	478.028	57764.9	778.684	1.93133	218.848	124.95	5.68383	2.09083	40097	1699500	0.0209729	2721.19	14.6582	1.28693	65316	4845322	0.00362255	2796	68.2617	9.32274	89	51	-14542	-10155	0.0117967	0.0116592	0.0103776	0.0134802	0.0133009	0.00360948	0.00128157	0.0097	3.46067	2.90116	7	666.992	5.24744
heterotrophy	fed	Het 214 P4 Fed	purple	G	ROI 2	2	Krueger-March-15_159.im	176.279	21560.5	506.49	61872.7	1038.79	2.95335	221.821	120.091	6.90586	1.57709	26925	1146159	0.0209729	3634.61	19.8871	0.761259	55222	3289155	0.00362255	1772	43.2617	7.42176	144	64	-14544	-10147	0.0117458	0.0116094	0.0103776	0.0167891	0.0165119	0.00360948	0.00123179	0.0129	3.32627	3.86237	7	666.992	5.24744
heterotrophy	fed	Het 214 P4 Fed	purple	G	ROI 3	3	Krueger-March-15_159.im	147.065	21531.2	500.326	54789.3	724.855	2.3913	211.63	107.969	9.5375	4.91678	13809	594261	0.0209729	2652.08	25.9905	3.14514	20006	1512185	0.00362255	920	22.4609	5.34772	124	100	-14549	-10150	0.0116186	0.0114852	0.0103776	0.0132299	0.0130571	0.00360948	0.00110759	0.0094	2.99088	2.82817	7	666.992	5.24744
heterotrophy	fed	Het 214 P4 Fed	purple	G	ROI 4	4	Krueger-March-15_159.im	156.116	20720.5	505.368	47633.5	692.453	2.12535	185.86	162.919	5.45213	1.06613	46605	1910845	0.0209729	3012.94	15.9952	0.40643	63858	4392765	0.00362255	3074	75.0488	9.77523	188	161	-14559	-10140	0.0121949	0.0120479	0.0103776	0.0145371	0.0143288	0.00360948	0.00167034	0.0107	4.51051	3.20885	7	666.992	5.24744
heterotrophy	fed	Het 214 P4 Fed	purple	G	ROI 5	5	Krueger-March-15_159.im	140.873	13961.3	344.465	36461.7	632.038	1.54553	142.043	176.423	9.2727	0.538338	16493	668465	0.0209729	3785.11	27.7444	4.13437	30262	1745786	0.00362255	1596	38.9648	7.04355	237	181	-14562	-10132	0.0123365	0.0121861	0.0103776	0.0173343	0.017039	0.00360948	0.00180854	0.0134	4.88369	4.02015	7	666.992	5.24744
heterotrophy	fed	Het 214 P4 Fed	purple	G	ROI 6	6	Krueger-March-15_159.im	138.783	20415.7	469.312	54250	1048.1	1.79894	206.825	96.0768	11.771	0.868973	8870	385856	0.0209729	4333.18	38.2569	1.82512	19809	1025325	0.00362255	630	15.3809	4.42533	215	121	-14553	-10136	0.0114939	0.0113633	0.0103776	0.0193197	0.0189535	0.00360948	0.000985717	0.0153	2.66178	4.59329	7	666.992	5.24744
heterotrophy	fed	Het 214 P4 Fed	purple	G	ROI 7	7	Krueger-March-15_159.im	163.231	10961.8	266.818	30895.4	488.8	2.25892	122.874	160.588	9.90762	0.526428	14056	577466	0.0209729	3367.4	27.4311	5.1574	25750	1627569	0.00362255	1756	42.8711	7.38818	232	235	-14570	-10133	0.0121704	0.0120241	0.0103776	0.0158211	0.0155747	0.00360948	0.00164648	0.012	4.44606	3.58183	7	666.992	5.24744
heterotrophy	fed	Het 214 P4 Fed	purple	G	ROI 1	1	Krueger-March-15_160.im	147.163	19944.6	464.151	53600.7	908.713	1.40155	215.586	109.623	6.77029	0.673893	27487	1181121	0.0209729	3679.95	20.3444	3.45926	53814	3174235	0.00362255	1974	48.1934	7.83337	161	105	-14683	-10499	0.011636	0.0115021	0.0103776	0.0169534	0.0166707	0.00360948	0.00112454	0.0131	3.03665	3.90992	4	663.159	3.01587
heterotrophy	fed	Het 214 P4 Fed	purple	G	ROI 2	2	Krueger-March-15_160.im	127.973	15694.9	348.776	43225.9	791.008	1.34586	177.909	59.5696	6.17875	0.513834	30061	1352747	0.0209729	4051.52	19.5228	14.059	68177	3725637	0.00362255	2873	70.1416	9.45024	153	31	-14671	-10500	0.0111111	0.010989	0.0103776	0.0182994	0.0179706	0.00360948	0.000611396	0.0144	1.65098	4.29903	4	663.159	3.01587
heterotrophy	fed	Het 214 P4 Fed	purple	G	ROI 3	3	Krueger-March-15_160.im	101.828	16526.8	383.029	44666.6	931.322	1.12736	171.511	105.057	9.96954	0.741636	12571	542410	0.0209729	4755.76	33.2632	4.47366	30566	1465957	0.00362255	1094	26.709	5.83155	73	80	-14679	-10513	0.0115881	0.0114554	0.0103776	0.0208505	0.0204247	0.00360948	0.00107775	0.0168	2.91031	5.03367	4	663.159	3.01587
heterotrophy	fed	Het 214 P4 Fed	purple	G	ROI 4	4	Krueger-March-15_160.im	114.241	18085.7	433.942	38757.5	616.03	1.67866	155.58	144.038	7.54802	0.894686	23524	980423	0.0209729	3387.65	24.2	8.66659	33395	2101042	0.00362255	1807	44.1162	7.4947	119	74	-14678	-10506	0.0119969	0.0118546	0.0103776	0.0158945	0.0156458	0.00360948	0.00147704	0.012	3.98854	3.60311	4	663.159	3.01587
heterotrophy	fed	Het 214 P4 Fed	purple	G	ROI 1	1	Krueger-March-15_161.im	105.583	10445.9	242.654	39879.4	708.765	1.44079	144.334	107.597	8.8113	0.633128	16168	696013	0.0209729	3906.12	22.776	14.6241	47225	2657165	0.00362255	2221	54.2236	8.30901	25	89	-14704	-10568	0.0116147	0.0114814	0.0103776	0.0177727	0.0174623	0.00360948	0.00110377	0.0139	2.98057	4.14689	6	449.56	6.67318
heterotrophy	fed	Het 214 P4 Fed	purple	G	ROI 2	2	Krueger-March-15_161.im	132.037	16439.9	373.663	58509	1009.21	1.91788	209.995	83.7378	9.31851	0.308327	13833	608604	0.0209729	3761.51	24.8456	3.6552	37361	2166002	0.00362255	1234	30.127	6.19345	76	86	-14704	-10561	0.0113645	0.0112368	0.0103776	0.0172488	0.0169563	0.00360948	0.000859232	0.0133	2.32023	3.99542	6	449.56	6.67318
heterotrophy	fed	Het 214 P4 Fed	purple	G	ROI 3	3	Krueger-March-15_161.im	171.09	18182	406.698	64149	1057.63	2.8436	237.472	66.5292	9.50503	0.758913	12872	575461	0.0209729	3551.24	25.0799	3.4903	33474	2030315	0.00362255	1055	25.7568	5.72666	197	121	-14709	-10542	0.0111841	0.0110604	0.0103776	0.0164871	0.0162197	0.00360948	0.000682778	0.0126	1.84374	3.77489	6	449.56	6.67318
heterotrophy	fed	Het 214 P4 Fed	purple	G	ROI 4	4	Krueger-March-15_161.im	147.732	17142.9	388.678	60021.5	1023.38	1.61751	224.833	81.056	9.87552	1.21365	12255	540515	0.0209729	3706.66	26.4244	3.97267	32267	1892478	0.00362255	1051	25.6592	5.71579	238	136	-14712	-10535	0.0113364	0.0112093	0.0103776	0.0170501	0.0167643	0.00360948	0.000831738	0.0132	2.24598	3.93793	6	449.56	6.67318
heterotrophy	fed	Het 214 P4 Fed	purple	G	ROI 5	5	Krueger-March-15_161.im	133.619	18350.5	406.406	59413.9	989.718	1.30559	224.317	55.9762	10.6969	1.89153	9961	449771	0.0209729	3598.42	29.7693	1.68586	24258	1456236	0.00362255	817	19.9463	5.03948	210	79	-14703	-10540	0.0110734	0.0109521	0.0103776	0.016658	0.0163851	0.00360948	0.000574537	0.0128	1.55145	3.82441	6	449.56	6.67318
heterotrophy	fed	Het 214 P4 Fed	purple	G	ROI 6	6	Krueger-March-15_161.im	141.794	26444.6	592.781	53973.2	875.183	1.57924	209.137	68.8073	10.5417	1.56549	10510	468863	0.0209729	3476.17	36.2239	2.28845	15517	956944	0.00362255	591	14.4287	4.28616	247	92	-14705	-10534	0.011208	0.0110837	0.0103776	0.0162152	0.0159564	0.00360948	0.00070614	0.0123	1.90682	3.69609	6	449.56	6.67318
heterotrophy	fed	Het 214 P4 Fed	purple	G	ROI 1	1	Krueger-March-15_162.im	153.165	17364.1	388.186	67865.6	1561.39	1.12518	226.512	65.935	14.5065	0.497385	5520	246917	0.0209729	5351.08	43.1103	1.38321	22203	965049	0.00362255	474	11.5723	3.83852	64	80	-14703	-10604	0.0111778	0.0110543	0.0103776	0.0230071	0.0224897	0.00360948	0.000676683	0.0189	1.82728	5.65184	3	388.354	3.86245
heterotrophy	fed	Het 214 P4 Fed	purple	G	ROI 2	2	Krueger-March-15_162.im	143.194	17639.4	415.112	56376.9	1145.19	3.15674	210.814	122.082	6.96526	0.356514	26563	1128743	0.0209729	4607.42	20.9235	4.46166	73281	3607558	0.00362255	2133	52.0752	8.14274	108	67	-14701	-10598	0.0117666	0.0116298	0.0103776	0.0203132	0.0199088	0.00360948	0.00125219	0.0163	3.38134	4.87923	3	388.354	3.86245
heterotrophy	fed	Het 214 P4 Fed	purple	G	ROI 3	3	Krueger-March-15_162.im	156.899	18422.5	425.867	55988.6	1132.01	2.54197	211.703	102.22	6.83093	0.174078	26638	1152328	0.0209729	4581.29	21.1857	4.68779	70807	3502087	0.00362255	2085	50.9033	8.0506	216	86	-14704	-10581	0.0115583	0.0114263	0.0103776	0.0202185	0.0198178	0.00360948	0.00104867	0.0162	2.83178	4.85201	3	388.354	3.86245
heterotrophy	fed	Het 214 P4 Fed	purple	G	ROI 1	1	Krueger-March-15_163.im	151.615	15616.1	362.015	45463.4	885.594	3.81137	201.098	105.342	7.46783	1.59244	22416	966950	0.0209729	4377.22	23.1854	8.00429	54836	2815094	0.00362255	2064	50.3906	8.00995	38	91	-14710	-10652	0.0115911	0.0114583	0.0103776	0.0194793	0.0191071	0.00360948	0.00108067	0.0155	2.91819	4.63925	2	395.825	2.52637
heterotrophy	fed	Het 214 P4 Fed	purple	G	ROI 2	2	Krueger-March-15_163.im	157.69	18465.2	426.152	56870.1	1278.59	1.7149	218.408	100.407	8.82582	1.50362	15904	689121	0.0209729	5206.3	28.7292	3.93258	47717	2122392	0.00362255	1244	30.3711	6.21849	182	76	-14707	-10629	0.0115393	0.0114077	0.0103776	0.0224826	0.0219883	0.00360948	0.0010301	0.0184	2.78164	5.50174	2	395.825	2.52637
heterotrophy	fed	Het 214 P4 Fed	purple	G	ROI 1	1	Krueger-March-15_164.im	133.554	16905.5	403.057	51189.5	1060.04	1.49431	187.315	136.788	7.46607	1.13627	23736	995567	0.0209729	4716.48	23.1151	2.93942	62426	3014549	0.00362255	1963	47.9248	7.81151	36	47	-14700	-10696	0.0119208	0.0117804	0.0103776	0.0207082	0.0202881	0.00360948	0.00140281	0.0167	3.78809	4.99279	7	583.057	6.00285
heterotrophy	fed	Het 214 P4 Fed	purple	G	ROI 2	2	Krueger-March-15_164.im	187.997	18448.6	423.193	56185.2	903.109	2.84314	211.863	93.7514	6.36393	1.71106	30216	1317228	0.0209729	3437.15	17.6136	4.3905	64482	4011620	0.00362255	2380	58.1055	8.60129	54	95	-14707	-10693	0.0114695	0.0113395	0.0103776	0.0160738	0.0158195	0.00360948	0.000961883	0.0122	2.59742	3.65511	7	583.057	6.00285
heterotrophy	fed	Het 214 P4 Fed	purple	G	ROI 3	3	Krueger-March-15_164.im	146.012	19996.3	461.82	51166.6	870.593	1.63599	215.215	101.199	7.41196	0.946728	22583	977819	0.0209729	3696.93	22.957	1.99494	42572	2502046	0.00362255	1630	39.7949	7.11818	92	55	-14701	-10687	0.0115476	0.0114158	0.0103776	0.0170149	0.0167302	0.00360948	0.00103821	0.0131	2.80354	3.92772	7	583.057	6.00285
heterotrophy	fed	Het 214 P4 Fed	purple	G	ROI 4	4	Krueger-March-15_164.im	168.531	20565.8	480.5	61870.6	1162.38	2.12528	230.127	114.01	9.92723	0.450152	12887	551576	0.0209729	4186.19	29.6474	3.1314	31175	1659370	0.00362255	894	21.8262	5.27162	126	83	-14706	-10682	0.011682	0.0115471	0.0103776	0.0187872	0.0184408	0.00360948	0.00116949	0.0148	3.15803	4.43979	7	583.057	6.00285
heterotrophy	fed	Het 214 P4 Fed	purple	G	ROI 5	5	Krueger-March-15_164.im	215.628	11592	270.551	42668.3	770.912	0.813008	153.026	112.846	20.5706	0.6169	2995	128323	0.0209729	3987.52	54.4749	3.16574	8534	472338	0.00362255	369	9.00879	3.38679	6	103	-14709	-10700	0.0116698	0.0115352	0.0103776	0.0180676	0.0177469	0.00360948	0.00115756	0.0141	3.12581	4.23208	7	583.057	6.00285
heterotrophy	fed	Het 214 P4 Fed	purple	G	ROI 6	6	Krueger-March-15_164.im	178.271	22190.1	510.313	50844.7	985.75	2.53503	224.248	96.5297	6.16053	1.77267	32410	1409293	0.0209729	4351.88	21.5959	3.70584	62605	3229147	0.00362255	2117	51.6846	8.11214	173	82	-14705	-10674	0.0114987	0.011368	0.0103776	0.0193875	0.0190187	0.00360948	0.000990358	0.0154	2.67431	4.6128	7	583.057	6.00285
heterotrophy	fed	Het 214 P4 Fed	purple	G	ROI 7	7	Krueger-March-15_164.im	180.298	22519.7	507.987	74629.8	1481.47	1.59744	252.716	75.5554	15.7477	1.05682	4770	211460	0.0209729	4479.81	46.9196	0.36612	13911	700774	0.00362255	313	7.6416	3.11923	212	86	-14706	-10668	0.0112787	0.0111529	0.0103776	0.0198509	0.0194645	0.00360948	0.000775339	0.0159	2.09369	4.74625	7	583.057	6.00285
heterotrophy	fed	Het 214 P4 Fed	purple	G	ROI 1	1	Krueger-March-15_165.im	191.165	19349.7	462.954	55828.4	1220.23	2.95917	208.863	140.788	6.39917	0.511417	32541	1360093	0.0209729	5033.53	20.8257	6.33524	85770	3924178	0.00362255	2343	57.2022	8.53417	160	93	-14707	-10719	0.0119628	0.0118214	0.0103776	0.0218568	0.0213893	0.00360948	0.00144377	0.0178	3.89868	5.32243	2	527.808	1.89463
heterotrophy	fed	Het 214 P4 Fed	purple	G	ROI 2	2	Krueger-March-15_165.im	194.191	19414	458.798	58801.4	1185.62	2.56647	220.901	126.808	6.59813	0.450035	29854	1263267	0.0209729	4565.98	20.2401	3.39142	77148	3826207	0.00362255	2169	52.9541	8.21117	213	90	-14707	-10711	0.0118162	0.0116782	0.0103776	0.020163	0.0197645	0.00360948	0.0013006	0.0162	3.51206	4.83606	2	527.808	1.89463
