# Supplementary material for: Intracellular competition for nitrogen controls dinoflagellate population density in corals
Source: Proc Biol Sci. 2020 Mar 4;287(1922):20200049. doi: 10.1098/rspb.2020.0049 (PMC7126079; doi:10.1098/rspb.2020.0049)
Supplement: Raw NanoSIMS data for symbiont enrichment from heterotrophy [file rspb20200049supp4.xlsx]

## Sheet: Sheet1
sample ID	replicate	replicate 2	pulse	time [hours]	feeding acclimation	NAME	ROI_NUM	IMAGEFILE	19F	12C2	13C 12C	12C 14N	12C 15N	31P	32S	d-13C 12C/12C2	ER-13C 12C/12C2	CHSQ1	TOTNUM1	TOTDEN1	STD1	d-12C 15N/12C 14N	ER-12C 15N/12C 14N	CHSQ2	TOTNUM2	TOTDEN2	STD2	NPIX	ROIAREA	ROIDIAM	ROIX	ROIY	ROI_XSTG	ROI_YSTG	C ratio	C ratio as fraction	STD1 as fraction	N ratio	N ratio as fraction	STD2 as fraction	APE C	APE N	repl C [%]	repl N [%]	# of symbionts	total gastrodermal area	density per 500 um2
Het 215 W4 Fed	white	I	heterotrophy	6	fed	ROI 1	1	Krueger-March-15_88.im	214.952	32941.7	730.186	63562.8	840.922	8.20686	380.214	50.5877	9.31941	0.651904	12990	586032	0.0210987	2644.36	29.9923	1.73277	14960	1130783	0.0036302	593	14.4775	4.29341	10	102	14095	3317	0.011083	0.0109615	0.0104392	0.0132298	0.013057	0.00361707	0.000522308	0.0094	1.41041	2.82588	8	870.972	4.59257
Het 215 W4 Fed	white	I	heterotrophy	6	fed	ROI 2	2	Krueger-March-15_88.im	254.964	36475.8	799.58	54439.9	922.144	4.66853	385.419	38.9677	4.6335	0.330862	51381	2343932	0.0210987	3666.07	19.3299	0.656744	59257	3498309	0.0036302	2142	52.2949	8.1599	35	136	14090	3321	0.0109604	0.0108416	0.0104392	0.0169388	0.0166566	0.00361707	0.000402382	0.013	1.08657	3.90342	8	870.972	4.59257
Het 215 W4 Fed	white	I	heterotrophy	6	fed	ROI 3	3	Krueger-March-15_88.im	244.118	39250.6	867.849	72600	1113.57	4.30286	457.987	47.9534	4.88731	1.34936	46994	2125421	0.0210987	3225.24	17.338	1.46477	60300	3931291	0.0036302	1805	44.0674	7.49055	78	107	14095	3328	0.0110552	0.0109343	0.0104392	0.0153385	0.0151068	0.00361707	0.000495122	0.0115	1.337	3.43947	8	870.972	4.59257
Het 215 W4 Fed	white	I	heterotrophy	6	fed	ROI 4	4	Krueger-March-15_88.im	243.421	37263.6	818.83	63314.8	923.187	3.0117	420.058	41.4875	6.29164	3.95337	28004	1274414	0.0210987	3016.56	22.7688	1.32132	31573	2165366	0.0036302	1140	27.832	5.95289	125	133	14091	3335	0.010987	0.0108676	0.0104392	0.0145809	0.0143714	0.00361707	0.00042839	0.0108	1.1568	3.21932	8	870.972	4.59257
Het 215 W4 Fed	white	I	heterotrophy	6	fed	ROI 5	5	Krueger-March-15_88.im	316.677	37572.3	853.391	85512.4	1845.5	8.20449	515.234	76.5263	5.35072	2.4152	41398	1822633	0.0210987	4945.03	20.0825	0.678861	89525	4148205	0.0036302	1617	39.4775	7.08974	180	98	14096	3344	0.0113566	0.0112291	0.0104392	0.0215816	0.0211257	0.00361707	0.000789904	0.0175	2.13302	5.24125	8	870.972	4.59257
Het 215 W4 Fed	white	I	heterotrophy	6	fed	ROI 6	6	Krueger-March-15_88.im	234.712	38434.8	854.643	76003.3	1024.5	4.18013	472.463	53.9138	5.35035	2.71952	39664	1783758	0.0210987	2713.2	17.1433	0.723298	47547	3527314	0.0036302	1547	37.7685	6.93458	125	67	14101	3335	0.0111181	0.0109958	0.0104392	0.0134797	0.0133004	0.00361707	0.000556629	0.0097	1.50309	2.89872	8	870.972	4.59257
Het 215 W4 Fed	white	I	heterotrophy	6	fed	ROI 7	7	Krueger-March-15_88.im	255.9	33858.4	779.92	74121.9	1720.79	5.01089	442.375	91.7636	5.32785	1.98888	42958	1864919	0.0210987	5395.14	21.0123	0.554435	94781	4082637	0.0036302	1836	44.8242	7.5546	233	87	14098	3352	0.0115174	0.0113863	0.0104392	0.0232156	0.0226889	0.00361707	0.000947033	0.0191	2.55732	5.7092	8	870.972	4.59257
Het 215 W4 Fed	white	I	heterotrophy	6	fed	ROI 8	8	Krueger-March-15_88.im	235.615	35391	787.14	61201.5	944.928	4.9975	354.939	54.1516	4.90309	1.07256	47252	2124524	0.0210987	3253.1	17.9949	0.587001	56724	3673927	0.0036302	2001	48.8525	7.88676	20	60	14102	3319	0.0111206	0.0109983	0.0104392	0.0154396	0.0152049	0.00361707	0.000559083	0.0116	1.50972	3.46883	8	870.972	4.59257
Het 215 W4 Fed	white	I	heterotrophy	6	fed	ROI 1	1	Krueger-March-15_89.im	334.364	67660.5	1474.11	148192	1969.53	1.37457	591.065	32.6187	9.20127	0.511559	12869	590676	0.0210987	2661.05	28.1051	2.59675	17194	1293720	0.0036302	291	7.10449	3.00761	48	121	14092	3277	0.0108935	0.0107761	0.0104392	0.0132904	0.013116	0.00361707	0.000336844	0.0095	0.909597	2.84354	9	724.731	6.2092
Het 215 W4 Fed	white	I	heterotrophy	6	fed	ROI 2	2	Krueger-March-15_89.im	384.455	68257.6	1521.78	160992	2640.82	5.94348	611.222	56.6837	5.58354	2.07204	36614	1642278	0.0210987	3518.61	18.0726	1.38385	63538	3873457	0.0036302	802	19.5801	4.99301	49	151	14087	3277	0.0111473	0.0110244	0.0104392	0.0164034	0.0161387	0.00361707	0.00058521	0.0125	1.58027	3.74838	9	724.731	6.2092
Het 215 W4 Fed	white	I	heterotrophy	6	fed	ROI 3	3	Krueger-March-15_89.im	410.443	71363.9	1556.42	152287	2029.84	3.84752	579.433	33.6952	3.52675	1.56262	87782	4024922	0.0210987	2671.7	10.9238	3.31015	114483	8589008	0.0036302	1880	45.8984	7.64459	100	137	14089	3285	0.0109048	0.0107872	0.0104392	0.013329	0.0131537	0.00361707	0.000347957	0.0095	0.939606	2.85481	9	724.731	6.2092
Het 215 W4 Fed	white	I	heterotrophy	6	fed	ROI 4	4	Krueger-March-15_89.im	441.488	70912.7	1537.07	172740	2378.14	4.91488	653.377	27.3384	4.38888	0.717412	55980	2582640	0.0210987	2792.42	12.9747	1.83315	86612	6291175	0.0036302	1214	29.6387	6.14306	151	113	14093	3293	0.0108377	0.0107216	0.0104392	0.0137672	0.0135803	0.00361707	0.000282332	0.01	0.762395	2.98251	9	724.731	6.2092
Het 215 W4 Fed	white	I	heterotrophy	6	fed	ROI 5	5	Krueger-March-15_89.im	398.753	73166.6	1619.95	156695	1983.53	3.45224	589.912	49.3794	3.6505	2.06038	84464	3814904	0.0210987	2486.99	10.9113	1.69615	103421	8170100	0.0036302	1738	42.4316	7.35021	125	84	14097	3289	0.0110703	0.0109491	0.0104392	0.0126585	0.0125002	0.00361707	0.000509838	0.0089	1.37674	2.6592	9	724.731	6.2092
Het 215 W4 Fed	white	I	heterotrophy	6	fed	ROI 6	6	Krueger-March-15_89.im	387.764	69311.6	1499.71	170901	2204.12	3.60206	638.193	25.5277	6.40025	1.16335	26230	1212259	0.0210987	2552.7	18.2108	1.34308	38550	2989065	0.0036302	583	14.2334	4.25706	212	74	14099	3303	0.0108186	0.0107029	0.0104392	0.012897	0.0127328	0.00361707	0.000263637	0.0091	0.711911	2.72882	9	724.731	6.2092
Het 215 W4 Fed	white	I	heterotrophy	6	fed	ROI 7	7	Krueger-March-15_89.im	383.644	67735.9	1502.58	127465	1567.97	4.94815	544.741	51.3872	4.72032	0.492669	50712	2286086	0.0210987	2388.58	14.8206	1.48418	52919	4301937	0.0036302	1125	27.4658	5.91359	220	109	14093	3304	0.0110914	0.0109698	0.0104392	0.0123012	0.0121517	0.00361707	0.000530558	0.0085	1.43269	2.55487	9	724.731	6.2092
Het 215 W4 Fed	white	I	heterotrophy	6	fed	ROI 8	8	Krueger-March-15_89.im	383.193	60603.2	1328.78	155935	2582.53	4.70938	583.281	39.2084	3.81322	2.0019	75900	3461654	0.0210987	3562.16	11.9763	3.86841	147514	8907010	0.0036302	1904	46.4844	7.69323	221	33	14105	3304	0.010963	0.0108441	0.0104392	0.0165616	0.0162917	0.00361707	0.000404866	0.0127	1.09328	3.7942	9	724.731	6.2092
Het 215 W4 Fed	white	I	heterotrophy	6	fed	ROI 1	1	Krueger-March-15_90.im	155.48	8796.5	195.819	32893.8	397.966	1.12994	148.023	55.0913	25.6255	1.36153	1733	77849	0.0210987	2332.74	56.4961	1.9355	3522	291110	0.0036302	295	7.20215	3.02821	4	158	14097	3226	0.0111305	0.011008	0.0104392	0.0120985	0.0119539	0.00361707	0.000568779	0.0083	1.5359	2.49565	7	623.584	5.61272
Het 215 W4 Fed	white	I	heterotrophy	6	fed	ROI 2	2	Krueger-March-15_90.im	147.005	10400.1	236.86	34738.9	546.473	1.01449	159.227	79.4404	15.5904	1.31999	4903	215282	0.0210987	3333.34	41.0622	3.74526	11312	719095	0.0036302	690	16.8457	4.63126	7	100	14106	3227	0.0113874	0.0112592	0.0104392	0.0157309	0.0154873	0.00361707	0.000819958	0.0119	2.21417	3.55337	7	623.584	5.61272
Het 215 W4 Fed	white	I	heterotrophy	6	fed	ROI 3	3	Krueger-March-15_90.im	175.641	17770.3	378.376	53138.8	730.812	1.5812	215.427	9.19118	10.8387	0.658643	8854	415825	0.0210987	2788.47	29.1688	3.54284	17101	1243448	0.0036302	780	19.043	4.92405	41	142	14099	3232	0.0106463	0.0105342	0.0104392	0.0137529	0.0135663	0.00361707	9.4938e-05	0.0099	0.256366	2.97833	7	623.584	5.61272
Het 215 W4 Fed	white	I	heterotrophy	6	fed	ROI 4	4	Krueger-March-15_90.im	160.363	19436.4	424.928	44190.7	685.866	1.72712	201.209	36.1989	8.62118	0.530964	14762	675222	0.0210987	3275.41	27.9118	1.66019	23827	1535186	0.0036302	1158	28.2715	5.9997	57	85	14108	3235	0.0109312	0.010813	0.0104392	0.0155206	0.0152834	0.00361707	0.000373802	0.0117	1.0094	3.49234	7	623.584	5.61272
Het 215 W4 Fed	white	I	heterotrophy	6	fed	ROI 5	5	Krueger-March-15_90.im	223.186	19776.2	439.886	57919	933.534	3.39351	239.084	54.2476	6.57092	2.24567	26314	1183011	0.0210987	3439.96	18.9392	3.07655	55844	3464715	0.0036302	1994	48.6816	7.87295	114	81	14109	3243	0.0111216	0.0109993	0.0104392	0.0161179	0.0158623	0.00361707	0.000560073	0.0122	1.51239	3.66563	7	623.584	5.61272
Het 215 W4 Fed	white	I	heterotrophy	6	fed	ROI 6	6	Krueger-March-15_90.im	165.394	21236.6	468.4	54387.2	719.713	2.16626	232.44	45.3855	8.03556	1.25128	17298	784267	0.0210987	2645.29	22.507	3.33163	26579	2008521	0.0036302	1231	30.0537	6.18592	155	112	14104	3250	0.0110281	0.0109078	0.0104392	0.0132331	0.0130603	0.00361707	0.000468621	0.0094	1.26544	2.82685	7	623.584	5.61272
Het 215 W4 Fed	white	I	heterotrophy	6	fed	ROI 7	7	Krueger-March-15_90.im	164.27	18703.7	418.789	44016	629.254	1.28744	199.745	61.2348	5.92005	1.00762	32854	1467308	0.0210987	2938.09	17.8508	6.65883	49365	3453052	0.0036302	2615	63.8428	9.01594	230	52	14113	3262	0.0111953	0.0110714	0.0104392	0.0142961	0.0140946	0.00361707	0.000632166	0.0105	1.70707	3.13646	7	623.584	5.61272
Het 215 W4 Fed	white	I	heterotrophy	6	fed	ROI 1	1	Krueger-March-15_91.im	216.561	16381.8	362.731	62676.5	1049.26	1.73343	247.412	49.465	8.52645	1.34444	15485	699339	0.0210987	3611.57	21.9709	5.6322	44793	2675661	0.0036302	1423	34.7412	6.65086	48	86	14093	3187	0.0110712	0.0109499	0.0104392	0.0167409	0.0164653	0.00361707	0.000510722	0.0128	1.37913	3.84614	9	654.932	6.87095
Het 215 W4 Fed	white	I	heterotrophy	6	fed	ROI 2	2	Krueger-March-15_91.im	196.918	17536.5	377.307	50947.4	730.487	1.88457	221.398	19.7581	7.43435	0.72488	19220	893307	0.0210987	2949.66	20.6213	7.59571	37211	2595262	0.0036302	1698	41.4551	7.26514	58	129	14086	3189	0.0107578	0.0106433	0.0104392	0.0143381	0.0141354	0.00361707	0.000204063	0.0105	0.551043	3.14868	9	654.932	6.87095
Het 215 W4 Fed	white	I	heterotrophy	6	fed	ROI 3	3	Krueger-March-15_91.im	212.335	18877.6	416.763	57250.5	790.274	2.86908	227.663	46.3705	5.50729	0.826018	36896	1671238	0.0210987	2802.49	14.4748	7.52835	69963	5068385	0.0036302	2951	72.0459	9.57766	117	97	14091	3198	0.0110385	0.010918	0.0104392	0.0138038	0.0136159	0.00361707	0.000478786	0.01	1.29289	2.99316	9	654.932	6.87095
Het 215 W4 Fed	white	I	heterotrophy	6	fed	ROI 4	4	Krueger-March-15_91.im	205.1	18263.5	399.49	58611.7	1010.47	1.52999	244.349	36.7338	7.48904	0.278811	19583	895275	0.0210987	3749.05	21.5214	6.94161	49533	2873146	0.0036302	1634	39.8926	7.12691	165	65	14096	3205	0.0109369	0.0108185	0.0104392	0.01724	0.0169478	0.00361707	0.000379324	0.0133	1.02431	3.99059	9	654.932	6.87095
Het 215 W4 Fed	white	I	heterotrophy	6	fed	ROI 5	5	Krueger-March-15_91.im	182.935	19790.7	433.372	56504.2	698.311	1.82489	228.946	37.8723	7.02217	3.39417	22323	1019420	0.0210987	2404.38	18.0607	6.14174	35970	2910532	0.0036302	1717	41.919	7.30567	171	114	14089	3206	0.0109489	0.0108303	0.0104392	0.0123586	0.0122077	0.00361707	0.000391076	0.0086	1.05604	2.57163	9	654.932	6.87095
Het 215 W4 Fed	white	I	heterotrophy	6	fed	ROI 6	6	Krueger-March-15_91.im	152.591	19515.4	433.941	49687	611.548	1.21561	197.761	53.897	9.14879	1.47578	13565	610051	0.0210987	2390.45	24.672	3.49855	19117	1553216	0.0036302	1042	25.4395	5.69127	210	91	14092	3212	0.0111179	0.0109957	0.0104392	0.012308	0.0121584	0.00361707	0.000556456	0.0085	1.50262	2.55686	9	654.932	6.87095
Het 215 W4 Fed	white	I	heterotrophy	6	fed	ROI 7	7	Krueger-March-15_91.im	188.219	13822	297.713	42397.5	586.602	1.1319	180.226	20.875	9.08882	2.20536	12888	598353	0.0210987	2811.3	24.0819	10.4624	25394	1835386	0.0036302	1443	35.2295	6.69743	240	46	14099	3217	0.0107696	0.0106548	0.0104392	0.0138358	0.013647	0.00361707	0.000215597	0.01	0.582187	3.00248	9	654.932	6.87095
Het 215 W4 Fed	white	I	heterotrophy	6	fed	ROI 8	8	Krueger-March-15_91.im	176.784	14486.8	313.175	47029.1	679.351	3.24651	175.085	24.6115	11.3702	1.66877	8296	383755	0.0210987	2979.21	29.876	4.3582	17996	1245802	0.0036302	883	21.5576	5.23909	242	102	14091	3217	0.010809	0.0106934	0.0104392	0.0144453	0.0142396	0.00361707	0.000254177	0.0106	0.686367	3.17989	9	654.932	6.87095
Het 215 W4 Fed	white	I	heterotrophy	6	fed	ROI 9	9	Krueger-March-15_91.im	212.209	12853.3	278.747	50498.1	637.209	1.35659	203.553	27.8766	11.1839	1.61414	8630	397937	0.0210987	2475.98	24.9034	3.00469	19728	1563420	0.0036302	1032	25.1953	5.66389	16	117	14088	3182	0.0108434	0.0107271	0.0104392	0.0126185	0.0124612	0.00361707	0.000287888	0.0088	0.777399	2.64753	9	654.932	6.87095
Het 215 W4 Fed	white	I	heterotrophy	6	fed	ROI 1	1	Krueger-March-15_92.im	201.354	21780.1	474.546	51963.3	735.919	2.09856	226.415	32.6744	5.57571	0.324943	35050	1608678	0.0210987	2901.24	16.8514	4.06382	54355	3838010	0.0036302	2462	60.1074	8.74821	127	105	14093	3155	0.010894	0.0107766	0.0104392	0.0141623	0.0139645	0.00361707	0.000337419	0.0103	0.91115	3.09753	4	627.222	3.18867
Het 215 W4 Fed	white	I	heterotrophy	6	fed	ROI 2	2	Krueger-March-15_92.im	211.608	21684.1	477.888	48264.1	640.581	1.74761	204.617	44.5519	6.5518	2.56245	25978	1178746	0.0210987	2656.11	19.7222	5.26411	34822	2623639	0.0036302	1812	44.2383	7.50506	205	112	14092	3168	0.0110193	0.0108992	0.0104392	0.0132724	0.0130986	0.00361707	0.000460017	0.0095	1.24221	2.83831	4	627.222	3.18867
Het 215 W4 Fed	white	I	heterotrophy	6	fed	ROI 3	3	Krueger-March-15_92.im	206.093	24568.2	543.449	70916.4	1487.91	1.73238	257.885	48.4085	6.41599	1.10713	27292	1233813	0.0210987	4779.64	21.364	1.18922	74723	3561421	0.0036302	1674	40.8691	7.21361	183	28	14105	3164	0.01106	0.010939	0.0104392	0.0209812	0.0205501	0.00361707	0.000499819	0.0169	1.34968	5.06894	4	627.222	3.18867
Het 215 W4 Fed	white	I	heterotrophy	6	fed	ROI 4	4	Krueger-March-15_92.im	228.052	22562.6	497.972	58931.1	982.778	1.60735	225.909	46.0677	9.27104	2.66443	13012	589561	0.0210987	3593.89	28.9051	2.54622	25680	1539870	0.0036302	871	21.2646	5.20336	172	70	14098	3162	0.0110353	0.0109149	0.0104392	0.0166767	0.0164032	0.00361707	0.000475662	0.0128	1.28445	3.82756	4	627.222	3.18867
Het 215 W4 Fed	white	I	heterotrophy	6	fed	ROI 1	1	Krueger-March-15_93.im	211.708	9165.6	199.613	42559.4	391.147	2.17707	151.766	32.2199	16.2437	0.141055	4126	189453	0.0210987	1531.71	28.2853	0.687133	8085	879703	0.0036302	689	16.8213	4.62791	8	170	14103	3093	0.0108892	0.0107719	0.0104392	0.0091906	0.00910691	0.00361707	0.000332728	0.0055	0.898481	1.6434	9	636.23	7.07291
Het 215 W4 Fed	white	I	heterotrophy	6	fed	ROI 2	2	Krueger-March-15_93.im	161.718	15885.6	344.593	39374.4	447.395	1.12595	173.003	28.1263	9.05896	0.578282	13160	606672	0.0210987	2130.02	24.0813	1.95986	17086	1503707	0.0036302	1273	31.0791	6.29056	35	202	14098	3097	0.0108461	0.0107297	0.0104392	0.0113626	0.0112349	0.00361707	0.000290466	0.0076	0.784359	2.28043	9	636.23	7.07291
Het 215 W4 Fed	white	I	heterotrophy	6	fed	ROI 3	3	Krueger-March-15_93.im	186.676	15782	339.112	54727.1	616.38	2.00573	208.453	18.4195	12.2147	0.983543	7101	330474	0.0210987	2102.53	27.4622	2.11373	12907	1145986	0.0036302	698	17.041	4.65803	45	160	14104	3099	0.0107437	0.0106295	0.0104392	0.0112628	0.0111374	0.00361707	0.000190242	0.0075	0.513719	2.25122	9	636.23	7.07291
Het 215 W4 Fed	white	I	heterotrophy	6	fed	ROI 4	4	Krueger-March-15_93.im	179.561	15798.1	348.48	53338.2	636.655	1.35135	220.101	45.4844	13.4352	0.262117	6189	280574	0.0210987	2288.03	31.1056	4.4638	11307	947286	0.0036302	592	14.4531	4.28979	90	168	14103	3106	0.0110292	0.0109089	0.0104392	0.0119362	0.0117954	0.00361707	0.000469642	0.0082	1.2682	2.44821	9	636.23	7.07291
Het 215 W4 Fed	white	I	heterotrophy	6	fed	ROI 5	5	Krueger-March-15_93.im	212.174	15336.8	331.327	55653.8	512.366	0.906842	219.483	23.9243	9.42517	0.0557105	12057	558105	0.0210987	1536.04	18.658	2.79535	18645	2025240	0.0036302	1213	29.6143	6.14053	91	117	14111	3106	0.0108017	0.0106863	0.0104392	0.00920632	0.00912234	0.00361707	0.000247082	0.0055	0.667207	1.64802	9	636.23	7.07291
Het 215 W4 Fed	white	I	heterotrophy	6	fed	ROI 6	6	Krueger-March-15_93.im	188.074	17665.1	390.238	54133.2	528.444	1.58573	221.705	47.026	6.88678	0.449843	23625	1069446	0.0210987	1689.09	15.1075	5.26456	31992	3277222	0.0036302	2018	49.2676	7.92019	150	131	14109	3115	0.0110454	0.0109248	0.0104392	0.00976193	0.00966755	0.00361707	0.000485551	0.0061	1.31116	1.81123	9	636.23	7.07291
Het 215 W4 Fed	white	I	heterotrophy	6	fed	ROI 7	7	Krueger-March-15_93.im	172.528	14674.7	327.885	47682.6	607.178	1.36845	194.087	59.0017	9.5019	1.00487	12699	568352	0.0210987	2507.72	23.0193	5.06203	23516	1846748	0.0036302	1291	31.5186	6.33488	206	98	14114	3124	0.0111718	0.0110483	0.0104392	0.0127337	0.0125736	0.00361707	0.000609126	0.009	1.64485	2.68117	9	636.23	7.07291
Het 215 W4 Fed	white	I	heterotrophy	6	fed	ROI 8	8	Krueger-March-15_93.im	175.355	16988.2	370.745	57371.6	900.665	1.41844	220.966	34.3603	11.4328	0.389483	8364	383254	0.0210987	3324.5	30.5751	4.53902	20319	1294303	0.0036302	752	18.3594	4.83486	175	56	14121	3119	0.0109118	0.010794	0.0104392	0.0156988	0.0154562	0.00361707	0.000354822	0.0118	0.958144	3.54406	9	636.23	7.07291
Het 215 W4 Fed	white	I	heterotrophy	6	fed	ROI 9	9	Krueger-March-15_93.im	219.773	15395.7	341.914	46726.5	667.1	1.25863	193.084	52.5985	6.69548	0.274723	25264	1137585	0.0210987	2932.76	17.8397	9.04338	49292	3452619	0.0036302	2463	60.1318	8.74999	233	52	14121	3128	0.0111042	0.0109823	0.0104392	0.0142767	0.0140757	0.00361707	0.000543057	0.0105	1.46644	3.13083	9	636.23	7.07291
Het 215 W4 Fed	white	I	heterotrophy	6	fed	ROI 1	1	Krueger-March-15_94.im	207.548	20430.2	447.71	54241.9	670.109	1.32527	214.549	38.6452	5.95571	1.69038	31080	1418268	0.0210987	2403.14	15.8757	4.21372	46519	3765473	0.0036302	2314	56.4941	8.48119	128	114	14132	3070	0.010957	0.0108383	0.0104392	0.0123541	0.0122033	0.00361707	0.000399054	0.0086	1.07758	2.57032	6	599.243	5.00632
Het 215 W4 Fed	white	I	heterotrophy	6	fed	ROI 2	2	Krueger-March-15_94.im	173.333	18542.6	404.675	56654.9	759.134	2.03463	222.468	34.3813	10.8146	0.742883	9348	428334	0.0210987	2691.06	28.0592	1.21265	17536	1308728	0.0036302	770	18.7988	4.89238	63	154	14125	3059	0.010912	0.0107943	0.0104392	0.0133993	0.0132221	0.00361707	0.000355039	0.0096	0.95873	2.87529	6	599.243	5.00632
Het 215 W4 Fed	white	I	heterotrophy	6	fed	ROI 3	3	Krueger-March-15_94.im	182.606	20160.3	446.397	50041.2	592.504	2.00146	204.44	49.4661	9.57977	1.5042	12267	554006	0.0210987	2261.62	25.712	3.65387	16282	1375131	0.0036302	916	22.3633	5.33609	134	163	14124	3070	0.0110712	0.01095	0.0104392	0.0118403	0.0117018	0.00361707	0.000510733	0.0081	1.37916	2.42018	6	599.243	5.00632
Het 215 W4 Fed	white	I	heterotrophy	6	fed	ROI 4	4	Krueger-March-15_94.im	230.316	21097.8	458.152	47296.8	425.171	1.38458	200.785	29.2433	6.98715	2.01827	22170	1020921	0.0210987	1476.29	17.3414	0.87838	20574	2288690	0.0036302	1613	39.3799	7.08096	222	113	14132	3084	0.0108578	0.0107412	0.0104392	0.00898942	0.00890933	0.00361707	0.000301998	0.0053	0.8155	1.58425	6	599.243	5.00632
Het 215 W4 Fed	white	I	heterotrophy	6	fed	ROI 5	5	Krueger-March-15_94.im	167.544	18163.9	393.977	55101.4	713.45	1.11111	209.298	28.0291	12.6599	0.283667	6737	310603	0.0210987	2566.73	32.5001	4.57698	12200	942234	0.0036302	570	13.916	4.20932	76	110	14132	3062	0.010845	0.0107287	0.0104392	0.012948	0.0127824	0.00361707	0.000289462	0.0092	0.781649	2.74368	6	599.243	5.00632
Het 215 W4 Fed	white	I	heterotrophy	6	fed	ROI 6	6	Krueger-March-15_94.im	167.704	16797.2	372.918	47111.6	436.582	1.3104	186.159	52.2567	9.10258	0.995921	13660	615281	0.0210987	1552.75	20.2796	0.81375	15992	1725697	0.0036302	1221	29.8096	6.16074	240	68	14139	3087	0.0111006	0.0109787	0.0104392	0.00926698	0.00918189	0.00361707	0.00053953	0.0056	1.45692	1.66584	6	599.243	5.00632
Het 217 O4 Fed	orange	A	heterotrophy	6	fed	ROI 1	1	Krueger-May-2015_48.im	131.225	15755.4	352.307	35119	1535.26	1.80987	160.859	66.8639	8.105	0.412807	17714	792181	0.0209596	10919.6	43.8291	1.39824	77193	1765783	0.00366758	1676	40.918	7.21792	63	90	-14602	13431	0.0111805	0.0110569	0.0103711	0.043716	0.041885	0.00365418	0.000685786	0.0382	1.85186	11.4445	2	689.771	1.44976
Het 217 O4 Fed	orange	A	heterotrophy	6	fed	ROI 2	2	Krueger-May-2015_48.im	144.749	11245.7	257	31867.7	1168.35	1.23409	163.954	90.3458	7.79907	0.322441	19992	874800	0.0209596	8996.38	33.7608	5.71311	90886	2478986	0.00366758	2593	63.3057	8.97793	183	37	-14593	13450	0.0114266	0.0112975	0.0103711	0.0366626	0.035366	0.00365418	0.000926402	0.0317	2.50161	9.493	2	689.771	1.44976
Het 217 O4 Fed	orange	A	heterotrophy	6	fed	ROI 1	1	Krueger-May-2015_49.im	126.528	13715.4	300.449	41038.8	1131.5	1.76166	190.605	45.1509	11.3286	2.6091	8698	397061	0.0209596	6517.64	42.1052	2.71916	32757	1188072	0.00366758	965	23.5596	5.47695	79	198	-14682	13460	0.010953	0.0108343	0.0103711	0.0275716	0.0268318	0.00365418	0.000463192	0.0232	1.25078	6.93827	4	610.889	3.27392
Het 217 O4 Fed	orange	A	heterotrophy	6	fed	ROI 2	2	Krueger-May-2015_49.im	228.992	14066.7	311.832	44741.5	1519.8	2.26422	195.114	57.6572	7.90094	0.493185	18317	826278	0.0209596	8261.8	31.5202	3.62375	89273	2628117	0.00366758	1958	47.8027	7.80156	150	108	-14668	13471	0.011084	0.0109625	0.0103711	0.0339684	0.0328525	0.00365418	0.000591415	0.0292	1.59703	8.74058	4	610.889	3.27392
Het 217 O4 Fed	orange	A	heterotrophy	6	fed	ROI 3	3	Krueger-May-2015_49.im	241.656	9938.02	230.086	30106.3	1024.76	1.3358	152.137	104.607	10.5596	0.576074	11196	483584	0.0209596	8280.82	42.2626	6.5636	49865	1464973	0.00366758	1622	39.5996	7.10069	133	32	-14657	13468	0.0115761	0.0114436	0.0103711	0.0340382	0.0329177	0.00365418	0.00107248	0.0293	2.89606	8.76011	4	610.889	3.27392
Het 217 O4 Fed	orange	A	heterotrophy	6	fed	ROI 4	4	Krueger-May-2015_49.im	132.264	12304.1	274.45	39327.9	1375.3	1.24777	186.869	64.2168	9.14083	2.61791	13857	621235	0.0209596	8534.93	36.8112	1.46191	69439	1985665	0.00366758	1683	41.0889	7.23298	174	53	-14660	13475	0.0111528	0.0110298	0.0103711	0.0349702	0.0337886	0.00365418	0.000658654	0.0301	1.77859	9.0208	4	610.889	3.27392
Het 217 O4 Fed	orange	A	heterotrophy	6	fed	ROI 1	1	Krueger-May-2015_50.im	228.946	14091.5	324.889	29525.4	705.519	0.902963	156.645	100.001	6.96115	1.30673	25546	1108018	0.0209596	5515.29	27.9906	3.44987	55475	2321581	0.00366758	2621	63.9893	9.02628	75	88	-14803	13484	0.0115278	0.0113964	0.0103711	0.0238954	0.0233377	0.00365418	0.0010253	0.0197	2.76866	5.89231	2	457.69	2.18488
Het 217 O4 Fed	orange	A	heterotrophy	6	fed	ROI 2	2	Krueger-May-2015_50.im	355.048	14194.3	328.779	37655.4	1052.13	1.56975	178.606	105.11	6.72286	1.20821	27647	1193601	0.0209596	6618.4	25.9681	2.57369	88474	3166444	0.00366758	2803	68.4326	9.33441	81	202	-14821	13485	0.0115813	0.0114487	0.0103711	0.0279411	0.0271816	0.00365418	0.00107763	0.0235	2.90998	7.043	2	457.69	2.18488
Het 217 O4 Fed	orange	A	heterotrophy	6	fed	ROI 1	1	Krueger-May-2015_52.im	298.205	12843.6	294.074	27699.2	663.021	1.02823	174.706	92.4131	8.80924	1.72246	15730	687003	0.0209596	5526.49	35.0684	4.56113	35465	1481631	0.00366758	1783	43.5303	7.44476	84	31	-14765	13494	0.0114483	0.0113187	0.0103711	0.0239365	0.0233769	0.00365418	0.000947579	0.0197	2.55879	5.90404	2	389.819	2.56529
Het 217 O4 Fed	orange	A	heterotrophy	6	fed	ROI 2	2	Krueger-May-2015_52.im	101.22	14334.1	331.922	36980.7	510.946	1.41114	178.871	104.801	11.979	0.236131	8703	375839	0.0209596	2767.21	32.7715	0.511342	13397	969634	0.00366758	874	21.3379	5.21232	79	242	-14798	13493	0.0115781	0.0114456	0.0103711	0.0138166	0.0136283	0.00365418	0.00107446	0.01	2.90142	2.98576	2	389.819	2.56529
Het 217 O4 Fed	orange	A	heterotrophy	6	fed	ROI 1	1	Krueger-May-2015_53.im	52.2185	13256.6	301.995	35399.6	1025.08	0.894855	173.881	86.8863	8.63637	0.951029	16199	711084	0.0209596	6895.46	34.155	1.27161	54985	1898833	0.00366758	1788	43.6523	7.45519	45	217	-15067	13510	0.0113904	0.0112621	0.0103711	0.0289573	0.0281423	0.00365418	0.00089096	0.0245	2.4059	7.33059	3	490.381	3.05885
Het 217 O4 Fed	orange	A	heterotrophy	6	fed	ROI 2	2	Krueger-May-2015_53.im	51.0073	13851.4	324.78	31156.2	778.095	1.02564	165.403	118.697	8.49873	0.466256	17733	756287	0.0209596	5809.4	33.4466	2.35091	42484	1701127	0.00366758	1820	44.4336	7.52161	90	195	-15064	13517	0.0117237	0.0115879	0.0103711	0.024974	0.0243655	0.00365418	0.00121675	0.0207	3.28566	6.19999	3	490.381	3.05885
Het 217 O4 Fed	orange	A	heterotrophy	6	fed	ROI 3	3	Krueger-May-2015_53.im	45.9904	13547.4	309.613	34873	1018.44	0.93983	165.952	90.3832	6.33443	0.631742	30308	1326157	0.0209596	6962.79	25.5846	7.28402	99695	3413721	0.00366758	3263	79.6631	10.0713	115	92	-15048	13521	0.011427	0.0112979	0.0103711	0.0292042	0.0283755	0.00365418	0.000926784	0.0247	2.50264	7.40039	3	490.381	3.05885
Het 217 O4 Fed	orange	A	heterotrophy	6	fed	ROI 1	1	Krueger-May-2015_54.im	49.4457	14219.2	329.3	34964.4	920.604	1.10856	170.336	104.93	8.51484	0.576198	17229	743947	0.0209596	6179.05	33.1391	1.76078	48166	1829336	0.00366758	1744	42.5781	7.36289	50	234	-15114	13524	0.0115795	0.0114469	0.0103711	0.0263298	0.0256543	0.00365418	0.00107579	0.022	2.905	6.58579	4	528.857	3.78174
Het 217 O4 Fed	orange	A	heterotrophy	6	fed	ROI 2	2	Krueger-May-2015_54.im	45.8389	15604.9	343.02	44488.5	1254.54	0.894854	182.013	48.7584	8.56216	0.551306	15333	697539	0.0209596	6688.77	32.923	0.284605	56078	1988637	0.00366758	1490	36.377	6.80563	47	111	-15095	13524	0.0109908	0.0108713	0.0103711	0.0281992	0.0274258	0.00365418	0.000500182	0.0238	1.35066	7.1161	4	528.857	3.78174
Het 217 O4 Fed	orange	A	heterotrophy	6	fed	ROI 3	3	Krueger-May-2015_54.im	52.6047	11869.1	265.237	32271.5	847.242	2.02588	154.137	66.1802	8.63666	0.225367	15580	697194	0.0209596	6158.27	32.5061	3.98325	49767	1895630	0.00366758	1958	47.8027	7.80156	96	54	-15086	13532	0.0111734	0.0110499	0.0103711	0.0262535	0.0255819	0.00365418	0.000678779	0.0219	1.83294	6.56413	4	528.857	3.78174
Het 217 O4 Fed	orange	A	heterotrophy	6	fed	ROI 4	4	Krueger-May-2015_54.im	49.8627	15028.1	337.067	39704.1	930.093	1.15321	184.679	70.1158	13.8113	0.280688	6138	273661	0.0209596	5387.22	49.6502	2.07673	16937	723011	0.00366758	607	14.8193	4.3438	83	110	-15095	13530	0.0112146	0.0110902	0.0103711	0.0234256	0.0228894	0.00365418	0.000719114	0.0192	1.94186	5.75812	4	528.857	3.78174
Het 217 O4 Fed	orange	A	heterotrophy	6	fed	ROI 1	1	Krueger-May-2015_55.im	47.3001	14046	315.962	40252.5	1423.9	0.886777	176.944	73.2415	7.68288	1.26812	19953	887008	0.0209596	8645.07	32.7287	2.99837	89919	2541944	0.00366758	2105	51.3916	8.08912	48	194	-15150	13521	0.0112474	0.0111223	0.0103711	0.0353741	0.0341655	0.00365418	0.000751148	0.0305	2.02836	9.13365	3	600.024	2.4999
Het 217 O4 Fed	orange	A	heterotrophy	6	fed	ROI 2	2	Krueger-May-2015_55.im	50.7062	14382.2	323.822	39275.8	1337.95	1.29383	181.472	74.2334	5.99905	0.767206	32787	1456196	0.0209596	8288.24	25.662	4.74903	135467	3976675	0.00366758	3375	82.3975	10.2426	104	179	-15148	13530	0.0112578	0.0111324	0.0103711	0.0340654	0.0329432	0.00365418	0.000761313	0.0293	2.05581	8.76773	3	600.024	2.4999
Het 217 O4 Fed	orange	A	heterotrophy	6	fed	ROI 3	3	Krueger-May-2015_55.im	51.5109	14422.4	329.296	37389.2	1178.44	1.26006	179.244	89.3489	6.55783	1.39307	28224	1236142	0.0209596	7593.72	27.4631	5.01706	101004	3204626	0.00366758	2857	69.751	9.42389	99	117	-15138	13529	0.0114162	0.0112873	0.0103711	0.0315182	0.0305551	0.00365418	0.000916189	0.0269	2.47403	8.05287	3	600.024	2.4999
Het 217 O4 Fed	orange	A	heterotrophy	6	fed	ROI 1	1	Krueger-May-2015_57.im	61.2444	22834.3	501.943	65759.2	1608.05	1.72698	295.187	43.1906	5.30436	1.69422	39528	1798203	0.0210718	5673.01	18.9798	13.6616	126634	5178535	0.00366456	2625	64.0869	9.03316	77	78	-15100	13668	0.010991	0.0108715	0.0104261	0.0244536	0.0238699	0.00365118	0.000445413	0.0202	1.20277	6.05253	2	575.732	1.73692
Het 217 O4 Fed	orange	A	heterotrophy	6	fed	ROI 2	2	Krueger-May-2015_57.im	59.8012	21640.4	483.135	51650.6	1256.39	2.24561	246.573	59.498	5.27081	2.27773	41308	1850255	0.0210718	5637.82	20.4974	21.3187	107421	4416130	0.00366456	2850	69.5801	9.41234	120	28	-15092	13674	0.0111628	0.0110396	0.0104261	0.0243247	0.023747	0.00365118	0.000613482	0.0201	1.65661	6.01575	2	575.732	1.73692
Het 217 O4 Fed	orange	A	heterotrophy	6	fed	ROI 1	1	Krueger-May-2015_58.im	66.1346	24127	550.006	56091	1113.96	2.88863	289.408	81.8384	5.25112	0.438939	43412	1904342	0.0210718	4419.45	18.4574	17.8596	87925	4427261	0.00366456	2631	64.2334	9.04348	131	112	-15145	13684	0.0113982	0.0112697	0.0104261	0.0198599	0.0194732	0.00365118	0.000843637	0.0158	2.27811	4.73635	2	578.589	1.72834
Het 217 O4 Fed	orange	A	heterotrophy	6	fed	ROI 2	2	Krueger-May-2015_58.im	63.7068	18822.5	427.132	60834.1	1644.77	2.09655	308.58	76.9138	6.99441	1.63485	24244	1068368	0.0210718	6377.95	24.4712	15.2394	93357	3452943	0.00366456	1892	46.1914	7.66894	145	18	-15130	13686	0.0113463	0.011219	0.0104261	0.0270369	0.0263252	0.00365118	0.000792912	0.0227	2.14114	6.78752	2	578.589	1.72834
Het 217 O4 Fed	orange	A	heterotrophy	6	fed	ROI 1	1	Krueger-May-2015_60.im	121.445	21019.9	498.709	55662.5	1667.06	3.99857	225.838	125.939	6.83097	0.140245	27813	1172278	0.0210718	7172.73	27.2019	14.0972	92972	3104296	0.00366456	1859	45.3857	7.60177	67	124	-14653	17368	0.0118628	0.0117237	0.0104261	0.0299495	0.0290786	0.00365118	0.00129765	0.0254	3.50411	7.61175	2	484.521	2.06389
Het 217 O4 Fed	orange	A	heterotrophy	6	fed	ROI 2	2	Krueger-May-2015_60.im	72.489	21175	492.623	61894.4	2091.95	1.48457	254.883	104.053	7.66368	0.139472	21237	912853	0.0210718	8223.13	31.2271	5.30168	90184	2668267	0.00366456	1437	35.083	6.68349	77	66	-14644	17370	0.0116322	0.0114985	0.0104261	0.0337987	0.0326937	0.00365118	0.00107239	0.029	2.89582	8.69395	2	484.521	2.06389
Het 217 O4 Fed	orange	A	heterotrophy	6	fed	ROI 1	1	Krueger-May-2015_61.im	76.1333	21607.2	496.16	53998	1445.68	2.02667	231.573	89.7374	8.08026	1.85673	18606	810268	0.0210718	6305.88	31.795	3.34286	54213	2024924	0.00366456	1250	30.5176	6.23347	60	88	-14687	17375	0.0114814	0.0113511	0.0104261	0.0267729	0.0260748	0.00365118	0.000924989	0.0224	2.49779	6.71255	1	338.33	1.47785
Het 217 O4 Fed	orange	A	heterotrophy	6	fed	ROI 1	1	Krueger-May-2015_62.im	190.16	20361.9	465.603	48885.7	1059.07	2.54876	217.265	85.1614	7.57201	0.934229	21008	918730	0.0210718	4911.78	27.3355	2.69866	47785	2205723	0.00366456	1504	36.7188	6.83753	81	235	-14790	17375	0.0114332	0.0113039	0.0104261	0.0216641	0.0212047	0.00365118	0.000877862	0.0176	2.37053	5.25469	4	558.105	3.58355
Het 217 O4 Fed	orange	A	heterotrophy	6	fed	ROI 2	2	Krueger-May-2015_62.im	91.1911	23164.2	515.534	54904.1	1545.22	2.60511	241.488	56.1787	5.17705	0.545131	42547	1911741	0.0210718	6680.04	21.8067	8.80395	127527	4531238	0.00366456	2751	67.1631	9.24742	71	183	-14782	17374	0.0111278	0.0110053	0.0104261	0.028144	0.0273736	0.00365118	0.000579277	0.0237	1.56425	7.10135	4	558.105	3.58355
Het 217 O4 Fed	orange	A	heterotrophy	6	fed	ROI 3	3	Krueger-May-2015_62.im	172.227	23986.6	525.967	56113	1275.92	1.32656	249.139	40.6081	7.70606	0.602765	18635	849845	0.0210718	5204.97	29.5137	2.05436	45206	1988083	0.00366456	1181	28.833	6.05899	118	208	-14786	17381	0.0109638	0.0108449	0.0104261	0.0227385	0.0222329	0.00365118	0.000418792	0.0186	1.13088	5.5625	4	558.105	3.58355
Het 217 O4 Fed	orange	A	heterotrophy	6	fed	ROI 4	4	Krueger-May-2015_62.im	116.06	24900.4	536.337	65819.6	1591.48	1.67533	266.378	22.1843	7.58183	0.24307	18568	862052	0.0210718	5598.18	28.4477	6.48648	55097	2278674	0.00366456	1154	28.1738	5.98933	119	169	-14780	17381	0.0107697	0.0106549	0.0104261	0.0241794	0.0236086	0.00365118	0.000228831	0.02	0.617923	5.97429	4	558.105	3.58355
Het 217 O4 Fed	orange	A	heterotrophy	6	fed	ROI 1	1	Krueger-May-2015_64.im	98.15	16730.6	381.212	43197.8	982.926	2.42702	181.959	81.3131	7.29674	0.662715	22461	985769	0.0210718	5209.23	26.0934	3.95729	57914	2545213	0.00366456	1964	47.9492	7.8135	46	33	-15070	3277	0.0113926	0.0112643	0.0104261	0.0227541	0.0222479	0.00365118	0.000838227	0.0186	2.26351	5.56696	5	639.868	3.90706
Het 217 O4 Fed	orange	A	heterotrophy	6	fed	ROI 2	2	Krueger-May-2015_64.im	71.9237	20171.9	440.208	51564.6	942.634	0.808781	200.867	35.6384	11.9927	0.553553	7620	349176	0.0210718	3988.49	39.4079	0.956956	16317	892584	0.00366456	577	14.0869	4.23509	87	52	-15073	3283	0.0109114	0.0107936	0.0104261	0.0182806	0.0179525	0.00365118	0.000367558	0.0143	0.992534	4.28112	5	639.868	3.90706
Het 217 O4 Fed	orange	A	heterotrophy	6	fed	ROI 3	3	Krueger-May-2015_64.im	71.7933	20611.6	470.983	57213.9	1699.05	1.98582	240.041	84.4018	7.19367	0.575869	23243	1017184	0.0210718	7103.67	28.3981	10.5817	83848	2823508	0.00366456	1645	40.1611	7.15086	95	202	-15096	3284	0.0114252	0.0112961	0.0104261	0.0296964	0.0288399	0.00365118	0.000870038	0.0252	2.34941	7.54032	5	639.868	3.90706
Het 217 O4 Fed	orange	A	heterotrophy	6	fed	ROI 4	4	Krueger-May-2015_64.im	118.074	20754.8	459.821	47045.5	1382.1	2.08333	212.825	51.3997	5.76568	3.33432	33990	1534196	0.0210718	7016.78	25.447	14.3601	102165	3477603	0.00366456	2464	60.1562	8.75176	98	126	-15084	3285	0.0110775	0.0109561	0.0104261	0.029378	0.0285396	0.00365118	0.000530026	0.0249	1.43125	7.4504	5	639.868	3.90706
Het 217 O4 Fed	orange	A	heterotrophy	6	fed	ROI 5	5	Krueger-May-2015_64.im	81.7535	18871.5	426.25	54060.2	1704.81	1.75347	225.868	71.9035	6.91771	0.608945	24552	1086998	0.0210718	7605.5	27.8913	15.0595	98197	3113869	0.00366456	1920	46.875	7.72548	59	145	-15087	3279	0.0112935	0.0111674	0.0104261	0.0315354	0.0305713	0.00365118	0.000741299	0.0269	2.00177	8.0586	5	639.868	3.90706
Het 217 O4 Fed	orange	A	heterotrophy	6	fed	ROI 1	1	Krueger-May-2015_65.im	247.823	25374.9	577.96	49384.5	2135.64	2.48281	210.39	80.9155	5.13083	0.648262	45393	1992942	0.0210718	10800.9	29.4306	7.49624	167733	3878659	0.00366456	2618	63.916	9.02111	118	141	-15126	3287	0.0113884	0.0112602	0.0104261	0.0432451	0.0414525	0.00365118	0.000834132	0.0378	2.25245	11.3159	2	677.368	1.4763
Het 217 O4 Fed	orange	A	heterotrophy	6	fed	ROI 2	2	Krueger-May-2015_65.im	262.887	25699.5	558.854	55271	2298.51	1.1465	222.59	31.9794	9.09281	0.306629	13161	605223	0.0210718	10348.2	49.7802	4.25734	54130	1301632	0.00366456	785	19.165	4.93981	106	83	-15117	3285	0.0108729	0.0107559	0.0104261	0.0415862	0.0399259	0.00365118	0.000329833	0.0363	0.890664	10.8589	2	677.368	1.4763
Het 217 O4 Fed	orange	A	heterotrophy	6	fed	ROI 1	1	Krueger-May-2015_66.im	156.952	22736	504.145	62986.6	1725.73	2.01497	257.542	52.3008	5.68453	3.63445	35028	1579694	0.0210718	6476.59	21.8855	7.92911	119904	4376309	0.00366456	2316	56.543	8.48485	99	90	-15188	3324	0.011087	0.0109654	0.0104261	0.0273984	0.0266678	0.00365118	0.000539313	0.023	1.45633	6.89007	1	470.703	1.06224
Het 217 O4 Fed	orange	A	heterotrophy	6	fed	ROI 1	1	Krueger-May-2015_67.im	337.722	17946.2	406.5	49772.6	1348	3.16667	229.417	74.9437	8.98603	0.92705	14634	646063	0.0210718	6390.56	34.0004	7.03589	48528	1791815	0.00366456	1200	29.2969	6.10753	70	239	-15251	3335	0.0113255	0.0111987	0.0104261	0.0270832	0.026369	0.00365118	0.000772618	0.0227	2.08634	6.80063	4	569.385	3.51256
Het 217 O4 Fed	orange	A	heterotrophy	6	fed	ROI 2	2	Krueger-May-2015_67.im	193.747	20496.2	459.978	51910.2	1375.23	2.87582	228.518	65.0297	7.4115	2.0443	21113	940775	0.0210718	6229.36	29.1531	9.94533	63123	2382680	0.00366456	1530	37.3535	6.89637	47	197	-15244	3331	0.0112211	0.0110966	0.0104261	0.0264924	0.0258087	0.00365118	0.000670481	0.0222	1.81053	6.63291	4	569.385	3.51256
Het 217 O4 Fed	orange	A	heterotrophy	6	fed	ROI 3	3	Krueger-May-2015_67.im	105.768	23091.2	497.504	61263.1	1705.38	0.942873	239.268	22.4642	10.9114	0.861052	8970	416334	0.0210718	6596.27	43.9192	3.31269	30748	1104573	0.00366456	601	14.6729	4.32227	87	155	-15238	3337	0.0107726	0.0106578	0.0104261	0.027837	0.0270831	0.00365118	0.000231717	0.0234	0.625716	7.0144	4	569.385	3.51256
Het 217 O4 Fed	orange	A	heterotrophy	6	fed	ROI 4	4	Krueger-May-2015_67.im	119.907	21472.4	485.875	49470.1	1599.98	2.10428	216.937	73.8447	4.75374	0.432366	52183	2306137	0.0210718	7825.72	21.6323	14.6435	171838	5313091	0.00366456	3580	87.4023	10.5491	73	44	-15220	3335	0.0113139	0.0111874	0.0104261	0.0323424	0.0313291	0.00365118	0.000761297	0.0277	2.05577	8.28546	4	569.385	3.51256
Het 214 P4 Fed	purple	G	heterotrophy	6	fed	ROI 1	1	Krueger-May-2015_2.im	50.9663	8984.21	207.687	35698.7	680.695	1.23778	140.651	99.2929	11.3699	0.949403	9564	413723	0.0210289	4230.16	29.8212	6.57693	31346	1643925	0.00364573	1535	37.4756	6.90763	55	111	13207	-10059	0.0115585	0.0114264	0.010405	0.0190678	0.018711	0.00363249	0.00102134	0.0151	2.75798	4.51379	4	658.691	3.03632
Het 214 P4 Fed	purple	G	heterotrophy	6	fed	ROI 2	2	Krueger-May-2015_2.im	50.2285	8097.4	192.142	32033.4	548.828	0.973021	124.163	128.393	10.0007	0.227757	13033	549247	0.0210289	3699.47	24.5645	11.5007	37227	2172823	0.00364573	2261	55.2002	8.3835	139	43	13218	-10046	0.0118644	0.0117253	0.010405	0.017133	0.0168444	0.00363249	0.00132027	0.0132	3.56518	3.95502	4	658.691	3.03632
Het 214 P4 Fed	purple	G	heterotrophy	6	fed	ROI 3	3	Krueger-May-2015_2.im	50.05	8380.51	196.78	31480.8	470.103	1.05105	127.995	116.591	10.4012	0.905761	11795	502328	0.0210289	3096.03	24.5825	10.5991	28178	1886957	0.00364573	1998	48.7793	7.88085	174	88	13211	-10040	0.0117403	0.0116041	0.010405	0.014933	0.0147133	0.00363249	0.00119906	0.0111	3.23787	3.31707	4	658.691	3.03632
Het 214 P4 Fed	purple	G	heterotrophy	6	fed	ROI 4	4	Krueger-May-2015_2.im	58.9539	7948.63	184.309	33747.4	560.567	1.11702	125.532	102.647	10.9396	0.589819	10395	448303	0.0210289	3556.19	25.836	6.01673	31616	1903356	0.00364573	1880	45.8984	7.64459	223	110	13207	-10033	0.0115937	0.0114608	0.010405	0.0166107	0.0163393	0.00363249	0.0010558	0.0127	2.85103	3.8038	4	658.691	3.03632
Het 214 P4 Fed	purple	G	heterotrophy	6	fed	ROI 1	1	Krueger-May-2015_3.im	46.6954	13833	309.626	47319.6	750.718	1.00575	172.414	64.4027	16.3936	1.16223	4310	192555	0.0210289	3351.62	42.9053	0.249286	10450	658689	0.00364573	464	11.3281	3.79782	23	70	13214	-10024	0.0111916	0.0110677	0.010405	0.0158648	0.0156171	0.00363249	0.000662697	0.012	1.78951	3.58762	4	402.051	4.9745
Het 214 P4 Fed	purple	G	heterotrophy	6	fed	ROI 2	2	Krueger-May-2015_3.im	59.757	14388.3	320.868	39698.8	626.007	1.49306	153.438	60.4778	11.154	0.240365	9241	414382	0.0210289	3325.31	32.466	4.91373	18029	1143324	0.00364573	960	23.4375	5.46274	194	84	13211	-9997	0.0111503	0.0110274	0.010405	0.0157689	0.0155241	0.00363249	0.000622336	0.0119	1.68052	3.55979	4	402.051	4.9745
Het 214 P4 Fed	purple	G	heterotrophy	6	fed	ROI 4	4	Krueger-May-2015_3.im	53.8129	13203.7	301.002	40161.5	588.954	1.59198	153.951	84.0699	8.85918	0.196815	15315	671805	0.0210289	3022.42	23.4064	3.22359	29966	2043415	0.00364573	1696	41.4062	7.26086	227	45	13217	-9992	0.0113984	0.0112699	0.010405	0.0146647	0.0144527	0.00363249	0.000864892	0.0108	2.33551	3.23906	4	402.051	4.9745
Het 214 P4 Fed	purple	G	heterotrophy	6	fed	ROI 1	1	Krueger-May-2015_4.im	59.4878	10999.9	256.927	37190.5	635.263	2.25352	133.88	110.718	11.2177	2.41689	10033	429547	0.0210289	3685.29	30.0004	3.27095	24807	1452289	0.00364573	1562	38.1348	6.96812	23	54	13216	-9984	0.0116786	0.0115438	0.010405	0.0170813	0.0167944	0.00363249	0.00113872	0.0132	3.07495	3.94006	3	432.056	3.47177
Het 214 P4 Fed	purple	G	heterotrophy	6	fed	ROI 2	2	Krueger-May-2015_4.im	61.3998	11889.3	269.638	44225.1	711.697	3.28238	163.636	78.4705	11.9147	0.293789	8379	369460	0.0210289	3414.09	29.9195	0.284031	22116	1374296	0.00364573	1243	30.3467	6.216	41	93	13210	-9981	0.0113395	0.0112124	0.010405	0.0160926	0.0158377	0.00363249	0.000807335	0.0122	2.18009	3.65367	3	432.056	3.47177
Het 214 P4 Fed	purple	G	heterotrophy	6	fed	ROI 3	3	Krueger-May-2015_4.im	55.746	11716.2	269.891	40001.6	654.946	1.27012	155.598	95.4317	8.89604	0.644758	15512	673389	0.0210289	3491	23.336	2.58032	37643	2299093	0.00364573	2299	56.1279	8.45365	101	96	13209	-9972	0.0115179	0.0113867	0.010405	0.016373	0.0161092	0.00363249	0.000981665	0.0125	2.65084	3.73494	3	432.056	3.47177
Het 214 P4 Fed	purple	G	heterotrophy	6	fed	ROI 1	1	Krueger-May-2015_6.im	69.8334	8456.82	195.723	39212.8	598.424	2.16119	144.334	100.569	9.74833	0.795733	13041	563478	0.0210289	3185.97	21.1225	8.68792	39873	2612749	0.00364573	2221	54.2236	8.30901	118	139	13223	-9919	0.0115719	0.0114395	0.010405	0.0152609	0.0150315	0.00363249	0.00103446	0.0114	2.7934	3.41233	3	605.957	2.47542
Het 214 P4 Fed	purple	G	heterotrophy	6	fed	ROI 2	2	Krueger-May-2015_6.im	63.3498	8671.55	202.809	35944.9	565.277	0.896459	138.249	112.176	9.65695	0.93766	13574	580387	0.0210289	3313.59	22.3505	5.97777	37834	2405792	0.00364573	2231	54.4678	8.3277	140	83	13232	-9916	0.0116939	0.0115588	0.010405	0.0157262	0.0154827	0.00363249	0.00115371	0.0119	3.11542	3.5474	3	605.957	2.47542
Het 214 P4 Fed	purple	G	heterotrophy	6	fed	ROI 3	3	Krueger-May-2015_6.im	67.7237	7521.92	168.58	35797.7	604.72	1.33042	131.638	65.7647	11.2048	0.365992	9250	412728	0.0210289	3633.55	25.6512	5.94004	33181	1964221	0.00364573	1829	44.6533	7.54018	192	233	13208	-9907	0.0112059	0.0110817	0.010405	0.0168927	0.0166121	0.00363249	0.000676701	0.013	1.82733	3.88547	3	605.957	2.47542
Het 214 P4 Fed	purple	G	heterotrophy	6	fed	ROI 1	1	Krueger-March-15_159.im	155.615	20261.1	478.028	57764.9	778.684	1.93133	218.848	124.95	5.68383	2.09083	40097	1699500	0.0209729	2721.19	14.6582	1.28693	65316	4845322	0.00362255	2796	68.2617	9.32274	89	51	-14542	-10155	0.0117967	0.0116592	0.0103776	0.0134802	0.0133009	0.00360948	0.00128157	0.0097	3.46067	2.90116	7	666.992	5.24744
Het 214 P4 Fed	purple	G	heterotrophy	6	fed	ROI 2	2	Krueger-March-15_159.im	176.279	21560.5	506.49	61872.7	1038.79	2.95335	221.821	120.091	6.90586	1.57709	26925	1146159	0.0209729	3634.61	19.8871	0.761259	55222	3289155	0.00362255	1772	43.2617	7.42176	144	64	-14544	-10147	0.0117458	0.0116094	0.0103776	0.0167891	0.0165119	0.00360948	0.00123179	0.0129	3.32627	3.86237	7	666.992	5.24744
Het 214 P4 Fed	purple	G	heterotrophy	6	fed	ROI 3	3	Krueger-March-15_159.im	147.065	21531.2	500.326	54789.3	724.855	2.3913	211.63	107.969	9.5375	4.91678	13809	594261	0.0209729	2652.08	25.9905	3.14514	20006	1512185	0.00362255	920	22.4609	5.34772	124	100	-14549	-10150	0.0116186	0.0114852	0.0103776	0.0132299	0.0130571	0.00360948	0.00110759	0.0094	2.99088	2.82817	7	666.992	5.24744
Het 214 P4 Fed	purple	G	heterotrophy	6	fed	ROI 4	4	Krueger-March-15_159.im	156.116	20720.5	505.368	47633.5	692.453	2.12535	185.86	162.919	5.45213	1.06613	46605	1910845	0.0209729	3012.94	15.9952	0.40643	63858	4392765	0.00362255	3074	75.0488	9.77523	188	161	-14559	-10140	0.0121949	0.0120479	0.0103776	0.0145371	0.0143288	0.00360948	0.00167034	0.0107	4.51051	3.20885	7	666.992	5.24744
Het 214 P4 Fed	purple	G	heterotrophy	6	fed	ROI 5	5	Krueger-March-15_159.im	140.873	13961.3	344.465	36461.7	632.038	1.54553	142.043	176.423	9.2727	0.538338	16493	668465	0.0209729	3785.11	27.7444	4.13437	30262	1745786	0.00362255	1596	38.9648	7.04355	237	181	-14562	-10132	0.0123365	0.0121861	0.0103776	0.0173343	0.017039	0.00360948	0.00180854	0.0134	4.88369	4.02015	7	666.992	5.24744
Het 214 P4 Fed	purple	G	heterotrophy	6	fed	ROI 6	6	Krueger-March-15_159.im	138.783	20415.7	469.312	54250	1048.1	1.79894	206.825	96.0768	11.771	0.868973	8870	385856	0.0209729	4333.18	38.2569	1.82512	19809	1025325	0.00362255	630	15.3809	4.42533	215	121	-14553	-10136	0.0114939	0.0113633	0.0103776	0.0193197	0.0189535	0.00360948	0.000985717	0.0153	2.66178	4.59329	7	666.992	5.24744
Het 214 P4 Fed	purple	G	heterotrophy	6	fed	ROI 7	7	Krueger-March-15_159.im	163.231	10961.8	266.818	30895.4	488.8	2.25892	122.874	160.588	9.90762	0.526428	14056	577466	0.0209729	3367.4	27.4311	5.1574	25750	1627569	0.00362255	1756	42.8711	7.38818	232	235	-14570	-10133	0.0121704	0.0120241	0.0103776	0.0158211	0.0155747	0.00360948	0.00164648	0.012	4.44606	3.58183	7	666.992	5.24744
Het 214 P4 Fed	purple	G	heterotrophy	6	fed	ROI 1	1	Krueger-March-15_160.im	147.163	19944.6	464.151	53600.7	908.713	1.40155	215.586	109.623	6.77029	0.673893	27487	1181121	0.0209729	3679.95	20.3444	3.45926	53814	3174235	0.00362255	1974	48.1934	7.83337	161	105	-14683	-10499	0.011636	0.0115021	0.0103776	0.0169534	0.0166707	0.00360948	0.00112454	0.0131	3.03665	3.90992	4	663.159	3.01587
Het 214 P4 Fed	purple	G	heterotrophy	6	fed	ROI 2	2	Krueger-March-15_160.im	127.973	15694.9	348.776	43225.9	791.008	1.34586	177.909	59.5696	6.17875	0.513834	30061	1352747	0.0209729	4051.52	19.5228	14.059	68177	3725637	0.00362255	2873	70.1416	9.45024	153	31	-14671	-10500	0.0111111	0.010989	0.0103776	0.0182994	0.0179706	0.00360948	0.000611396	0.0144	1.65098	4.29903	4	663.159	3.01587
Het 214 P4 Fed	purple	G	heterotrophy	6	fed	ROI 3	3	Krueger-March-15_160.im	101.828	16526.8	383.029	44666.6	931.322	1.12736	171.511	105.057	9.96954	0.741636	12571	542410	0.0209729	4755.76	33.2632	4.47366	30566	1465957	0.00362255	1094	26.709	5.83155	73	80	-14679	-10513	0.0115881	0.0114554	0.0103776	0.0208505	0.0204247	0.00360948	0.00107775	0.0168	2.91031	5.03367	4	663.159	3.01587
Het 214 P4 Fed	purple	G	heterotrophy	6	fed	ROI 4	4	Krueger-March-15_160.im	114.241	18085.7	433.942	38757.5	616.03	1.67866	155.58	144.038	7.54802	0.894686	23524	980423	0.0209729	3387.65	24.2	8.66659	33395	2101042	0.00362255	1807	44.1162	7.4947	119	74	-14678	-10506	0.0119969	0.0118546	0.0103776	0.0158945	0.0156458	0.00360948	0.00147704	0.012	3.98854	3.60311	4	663.159	3.01587
Het 214 P4 Fed	purple	G	heterotrophy	6	fed	ROI 1	1	Krueger-March-15_161.im	105.583	10445.9	242.654	39879.4	708.765	1.44079	144.334	107.597	8.8113	0.633128	16168	696013	0.0209729	3906.12	22.776	14.6241	47225	2657165	0.00362255	2221	54.2236	8.30901	25	89	-14704	-10568	0.0116147	0.0114814	0.0103776	0.0177727	0.0174623	0.00360948	0.00110377	0.0139	2.98057	4.14689	6	449.56	6.67318
Het 214 P4 Fed	purple	G	heterotrophy	6	fed	ROI 2	2	Krueger-March-15_161.im	132.037	16439.9	373.663	58509	1009.21	1.91788	209.995	83.7378	9.31851	0.308327	13833	608604	0.0209729	3761.51	24.8456	3.6552	37361	2166002	0.00362255	1234	30.127	6.19345	76	86	-14704	-10561	0.0113645	0.0112368	0.0103776	0.0172488	0.0169563	0.00360948	0.000859232	0.0133	2.32023	3.99542	6	449.56	6.67318
Het 214 P4 Fed	purple	G	heterotrophy	6	fed	ROI 3	3	Krueger-March-15_161.im	171.09	18182	406.698	64149	1057.63	2.8436	237.472	66.5292	9.50503	0.758913	12872	575461	0.0209729	3551.24	25.0799	3.4903	33474	2030315	0.00362255	1055	25.7568	5.72666	197	121	-14709	-10542	0.0111841	0.0110604	0.0103776	0.0164871	0.0162197	0.00360948	0.000682778	0.0126	1.84374	3.77489	6	449.56	6.67318
Het 214 P4 Fed	purple	G	heterotrophy	6	fed	ROI 4	4	Krueger-March-15_161.im	147.732	17142.9	388.678	60021.5	1023.38	1.61751	224.833	81.056	9.87552	1.21365	12255	540515	0.0209729	3706.66	26.4244	3.97267	32267	1892478	0.00362255	1051	25.6592	5.71579	238	136	-14712	-10535	0.0113364	0.0112093	0.0103776	0.0170501	0.0167643	0.00360948	0.000831738	0.0132	2.24598	3.93793	6	449.56	6.67318
Het 214 P4 Fed	purple	G	heterotrophy	6	fed	ROI 5	5	Krueger-March-15_161.im	133.619	18350.5	406.406	59413.9	989.718	1.30559	224.317	55.9762	10.6969	1.89153	9961	449771	0.0209729	3598.42	29.7693	1.68586	24258	1456236	0.00362255	817	19.9463	5.03948	210	79	-14703	-10540	0.0110734	0.0109521	0.0103776	0.016658	0.0163851	0.00360948	0.000574537	0.0128	1.55145	3.82441	6	449.56	6.67318
Het 214 P4 Fed	purple	G	heterotrophy	6	fed	ROI 6	6	Krueger-March-15_161.im	141.794	26444.6	592.781	53973.2	875.183	1.57924	209.137	68.8073	10.5417	1.56549	10510	468863	0.0209729	3476.17	36.2239	2.28845	15517	956944	0.00362255	591	14.4287	4.28616	247	92	-14705	-10534	0.011208	0.0110837	0.0103776	0.0162152	0.0159564	0.00360948	0.00070614	0.0123	1.90682	3.69609	6	449.56	6.67318
Het 214 P4 Fed	purple	G	heterotrophy	6	fed	ROI 1	1	Krueger-March-15_162.im	153.165	17364.1	388.186	67865.6	1561.39	1.12518	226.512	65.935	14.5065	0.497385	5520	246917	0.0209729	5351.08	43.1103	1.38321	22203	965049	0.00362255	474	11.5723	3.83852	64	80	-14703	-10604	0.0111778	0.0110543	0.0103776	0.0230071	0.0224897	0.00360948	0.000676683	0.0189	1.82728	5.65184	3	388.354	3.86245
Het 214 P4 Fed	purple	G	heterotrophy	6	fed	ROI 2	2	Krueger-March-15_162.im	143.194	17639.4	415.112	56376.9	1145.19	3.15674	210.814	122.082	6.96526	0.356514	26563	1128743	0.0209729	4607.42	20.9235	4.46166	73281	3607558	0.00362255	2133	52.0752	8.14274	108	67	-14701	-10598	0.0117666	0.0116298	0.0103776	0.0203132	0.0199088	0.00360948	0.00125219	0.0163	3.38134	4.87923	3	388.354	3.86245
Het 214 P4 Fed	purple	G	heterotrophy	6	fed	ROI 3	3	Krueger-March-15_162.im	156.899	18422.5	425.867	55988.6	1132.01	2.54197	211.703	102.22	6.83093	0.174078	26638	1152328	0.0209729	4581.29	21.1857	4.68779	70807	3502087	0.00362255	2085	50.9033	8.0506	216	86	-14704	-10581	0.0115583	0.0114263	0.0103776	0.0202185	0.0198178	0.00360948	0.00104867	0.0162	2.83178	4.85201	3	388.354	3.86245
Het 214 P4 Fed	purple	G	heterotrophy	6	fed	ROI 1	1	Krueger-March-15_163.im	151.615	15616.1	362.015	45463.4	885.594	3.81137	201.098	105.342	7.46783	1.59244	22416	966950	0.0209729	4377.22	23.1854	8.00429	54836	2815094	0.00362255	2064	50.3906	8.00995	38	91	-14710	-10652	0.0115911	0.0114583	0.0103776	0.0194793	0.0191071	0.00360948	0.00108067	0.0155	2.91819	4.63925	2	395.825	2.52637
Het 214 P4 Fed	purple	G	heterotrophy	6	fed	ROI 2	2	Krueger-March-15_163.im	157.69	18465.2	426.152	56870.1	1278.59	1.7149	218.408	100.407	8.82582	1.50362	15904	689121	0.0209729	5206.3	28.7292	3.93258	47717	2122392	0.00362255	1244	30.3711	6.21849	182	76	-14707	-10629	0.0115393	0.0114077	0.0103776	0.0224826	0.0219883	0.00360948	0.0010301	0.0184	2.78164	5.50174	2	395.825	2.52637
Het 214 P4 Fed	purple	G	heterotrophy	6	fed	ROI 1	1	Krueger-March-15_164.im	133.554	16905.5	403.057	51189.5	1060.04	1.49431	187.315	136.788	7.46607	1.13627	23736	995567	0.0209729	4716.48	23.1151	2.93942	62426	3014549	0.00362255	1963	47.9248	7.81151	36	47	-14700	-10696	0.0119208	0.0117804	0.0103776	0.0207082	0.0202881	0.00360948	0.00140281	0.0167	3.78809	4.99279	7	583.057	6.00285
Het 214 P4 Fed	purple	G	heterotrophy	6	fed	ROI 2	2	Krueger-March-15_164.im	187.997	18448.6	423.193	56185.2	903.109	2.84314	211.863	93.7514	6.36393	1.71106	30216	1317228	0.0209729	3437.15	17.6136	4.3905	64482	4011620	0.00362255	2380	58.1055	8.60129	54	95	-14707	-10693	0.0114695	0.0113395	0.0103776	0.0160738	0.0158195	0.00360948	0.000961883	0.0122	2.59742	3.65511	7	583.057	6.00285
Het 214 P4 Fed	purple	G	heterotrophy	6	fed	ROI 3	3	Krueger-March-15_164.im	146.012	19996.3	461.82	51166.6	870.593	1.63599	215.215	101.199	7.41196	0.946728	22583	977819	0.0209729	3696.93	22.957	1.99494	42572	2502046	0.00362255	1630	39.7949	7.11818	92	55	-14701	-10687	0.0115476	0.0114158	0.0103776	0.0170149	0.0167302	0.00360948	0.00103821	0.0131	2.80354	3.92772	7	583.057	6.00285
Het 214 P4 Fed	purple	G	heterotrophy	6	fed	ROI 4	4	Krueger-March-15_164.im	168.531	20565.8	480.5	61870.6	1162.38	2.12528	230.127	114.01	9.92723	0.450152	12887	551576	0.0209729	4186.19	29.6474	3.1314	31175	1659370	0.00362255	894	21.8262	5.27162	126	83	-14706	-10682	0.011682	0.0115471	0.0103776	0.0187872	0.0184408	0.00360948	0.00116949	0.0148	3.15803	4.43979	7	583.057	6.00285
Het 214 P4 Fed	purple	G	heterotrophy	6	fed	ROI 5	5	Krueger-March-15_164.im	215.628	11592	270.551	42668.3	770.912	0.813008	153.026	112.846	20.5706	0.6169	2995	128323	0.0209729	3987.52	54.4749	3.16574	8534	472338	0.00362255	369	9.00879	3.38679	6	103	-14709	-10700	0.0116698	0.0115352	0.0103776	0.0180676	0.0177469	0.00360948	0.00115756	0.0141	3.12581	4.23208	7	583.057	6.00285
Het 214 P4 Fed	purple	G	heterotrophy	6	fed	ROI 6	6	Krueger-March-15_164.im	178.271	22190.1	510.313	50844.7	985.75	2.53503	224.248	96.5297	6.16053	1.77267	32410	1409293	0.0209729	4351.88	21.5959	3.70584	62605	3229147	0.00362255	2117	51.6846	8.11214	173	82	-14705	-10674	0.0114987	0.011368	0.0103776	0.0193875	0.0190187	0.00360948	0.000990358	0.0154	2.67431	4.6128	7	583.057	6.00285
Het 214 P4 Fed	purple	G	heterotrophy	6	fed	ROI 7	7	Krueger-March-15_164.im	180.298	22519.7	507.987	74629.8	1481.47	1.59744	252.716	75.5554	15.7477	1.05682	4770	211460	0.0209729	4479.81	46.9196	0.36612	13911	700774	0.00362255	313	7.6416	3.11923	212	86	-14706	-10668	0.0112787	0.0111529	0.0103776	0.0198509	0.0194645	0.00360948	0.000775339	0.0159	2.09369	4.74625	7	583.057	6.00285
Het 214 P4 Fed	purple	G	heterotrophy	6	fed	ROI 1	1	Krueger-March-15_165.im	191.165	19349.7	462.954	55828.4	1220.23	2.95917	208.863	140.788	6.39917	0.511417	32541	1360093	0.0209729	5033.53	20.8257	6.33524	85770	3924178	0.00362255	2343	57.2022	8.53417	160	93	-14707	-10719	0.0119628	0.0118214	0.0103776	0.0218568	0.0213893	0.00360948	0.00144377	0.0178	3.89868	5.32243	2	527.808	1.89463
Het 214 P4 Fed	purple	G	heterotrophy	6	fed	ROI 2	2	Krueger-March-15_165.im	194.191	19414	458.798	58801.4	1185.62	2.56647	220.901	126.808	6.59813	0.450035	29854	1263267	0.0209729	4565.98	20.2401	3.39142	77148	3826207	0.00362255	2169	52.9541	8.21117	213	90	-14707	-10711	0.0118162	0.0116782	0.0103776	0.020163	0.0197645	0.00360948	0.0013006	0.0162	3.51206	4.83606	2	527.808	1.89463
