# Supplementary material for: Intracellular competition for nitrogen controls dinoflagellate population density in corals
Source: Proc Biol Sci. 2020 Mar 4;287(1922):20200049. doi: 10.1098/rspb.2020.0049 (PMC7126079; doi:10.1098/rspb.2020.0049)
Supplement: Raw NanoSIMS data for host enrichment from autotrophy [file rspb20200049supp5.xlsx]

## Sheet: Sheet1
sample ID	replicate	replicate 2	pulse	time [hours]	feeding acclimation	explicit treatment	NAME	ROI_NUM	IMAGEFILE	19F	12C2	13C 12C	12C 14N	12C 15N	31P	32S	d-13C 12C/12C2	ER-13C 12C/12C2	CHSQ1	TOTNUM1	TOTDEN1	STD1	d-12C 15N/12C 14N	ER-12C 15N/12C 14N	CHSQ2	TOTNUM2	TOTDEN2	STD2	NPIX	ROIAREA	ROIDIAM	ROIX	ROIY	ROI_XSTG	ROI_YSTG	C ratio	C ratio as fraction	STD1 as fraction	N ratio	N ratio as fraction	STD2 as fraction	APE C	APE N	repl C [%]	repl N [%]	N (Symbiont)	# symbiont per 500um2 total gastrodermal area	total gastrodermal area
Aut 220 P4 Unfed	purple	G	autotrophy	6	unfed	ambient-unfed	ROI 5	5	Krueger-March-15_135.im	209.013	15097.2	639.643	45578.2	264.74	4.62231	200.552	1016.12	4.82531	8.63146	181972	4294997	0.0210148	614.327	5.89937	5.95211	75316	13000000	0.00359809	9483	231.519	17.1691	113	133	13287	13602	0.0211842	0.0207447	0.0103981	0.00580849	0.00577495	0.00358519	0.0103	0.0022	2.24256	0.246711	4	5.05554	395.606
Aut 220 P4 Unfed	purple	G	autotrophy	6	unfed	ambient-unfed	ROI 6	6	Krueger-March-15_137.im	260.232	15205.7	573.523	48826.8	289.941	4.51837	199.498	791.657	4.68038	0.432097	152064	4031649	0.0210518	646.442	5.95579	5.10727	76875	12900000	0.00360666	8838	215.772	16.575	76	144	13306	13596	0.0188588	0.0185097	0.0104162	0.00593816	0.0059031	0.0035937	0.0081	0.0023	1.7542	0.260192	5	5.54563	450.806
Aut 220 P4 Unfed	purple	G	autotrophy	6	unfed	ambient-unfed	ROI 9	9	Krueger-March-15_138.im	160.331	13634.3	493.61	48350.3	308.846	4.65796	184.546	719.737	4.44144	14.2705	155354	4291128	0.0210518	771.076	5.69876	6.27881	97203	15200000	0.00360666	10491	256.128	18.0586	98	130	13352	13608	0.0181018	0.0177799	0.0104162	0.00638767	0.00634713	0.0035937	0.0074	0.0028	1.59603	0.310218	8	7.45778	536.353
Aut 220 P4 Unfed	purple	G	autotrophy	6	unfed	ambient-unfed	ROI 5	5	Krueger-March-15_139.im	155.16	14845.9	522.512	45658.6	229.454	4.33077	183.946	671.866	4.50632	18.8335	142489	4048470	0.0210518	393.373	5.58426	1.91655	62572	12500000	0.00360666	9090	221.924	16.8096	93	144	13390	13610	0.0175979	0.0172936	0.0104162	0.00502542	0.00500029	0.0035937	0.0069	0.0014	1.49061	0.158475	4	4.94298	404.614
Aut 220 P4 Unfed	purple	G	autotrophy	6	unfed	ambient-unfed	ROI 7	7	Krueger-March-15_140.im	164.918	15160.6	545.273	46535.6	236.416	4.6357	181.563	708.474	3.53521	18.6591	241954	6727218	0.0210518	408.598	4.36003	4.47298	104905	20600000	0.00360666	14791	361.108	21.4424	96	135	13435	13617	0.0179832	0.0176655	0.0104162	0.00508033	0.00505465	0.0035937	0.0072	0.0015	1.57123	0.1646	6	5.88816	509.497
Aut 220 P4 Unfed	purple	G	autotrophy	6	unfed	ambient-unfed	ROI 5	5	Krueger-March-15_141.im	169.003	16395	544.862	53860.9	281.983	5.93197	203.618	578.655	3.44949	3.97652	216403	6511593	0.0210518	451.589	4.34889	3.27225	111995	21400000	0.00360666	13239	323.218	20.2863	170	123	13477	13643	0.0166167	0.0163451	0.0104162	0.00523539	0.00520812	0.0035937	0.0059	0.0016	1.28505	0.18189	4	4.12799	484.497
Aut 220 P4 Unfed	purple	G	autotrophy	6	unfed	ambient-unfed	ROI 10	10	Krueger-March-15_142.im	159.584	16518.8	613.331	51129.6	324.032	5.20361	201.504	763.708	3.34792	3.31182	287830	7752122	0.0210518	757.157	4.52031	10.0773	152065	24000000	0.00360666	15643	381.909	22.0513	136	131	13521	13674	0.0185646	0.0182262	0.0104162	0.00633747	0.00629756	0.0035937	0.0078	0.0027	1.69276	0.304633	9	7.2045	624.609
Aut 220 P4 Unfed	purple	G	autotrophy	6	unfed	ambient-unfed	ROI 4	4	Krueger-March-15_143.im	184.175	14978.2	544.276	51167.6	295.319	5.65715	198.465	726.117	3.89451	5.54832	203581	5602453	0.0210518	600.26	4.82876	6.52468	110461	19100000	0.00360666	12468	304.394	19.6867	132	127	13567	13693	0.0181689	0.0178447	0.0104162	0.0057716	0.00573847	0.0035937	0.0074	0.0021	1.61007	0.241643	3	3.71575	403.686
Aut 220 P4 Unfed	purple	G	autotrophy	6	unfed	ambient-unfed	ROI 5	5	Krueger-March-15_144.im	144.222	16377.6	536.427	52837.3	274.832	5.89287	205.666	555.864	3.75767	1.94354	177053	5405586	0.0210518	442.186	4.80085	1.26855	90711	17400000	0.00360666	11002	268.603	18.4931	107	116	12172	17644	0.0163769	0.016113	0.0104162	0.00520147	0.00517456	0.0035937	0.0057	0.0016	1.23473	0.178109	4	4.88812	409.155
Aut 220 P4 Unfed	purple	G	autotrophy	6	unfed	ambient-unfed	ROI 7	7	Krueger-March-15_145.im	138.976	16334.5	630.946	49714.5	285.859	6.0572	201.496	834.836	4.34145	13.7278	185517	4802835	0.0210518	594.274	5.51489	3.33501	84051	14600000	0.00360666	9801	239.282	17.4546	76	135	12216	17644	0.0193133	0.0189473	0.0104162	0.00575	0.00571713	0.0035937	0.0085	0.0021	1.84906	0.239239	6	6.3563	471.973
Aut 210 W4 Unfed	white	I	autotrophy	6	unfed	ambient-unfed	ROI 13	13	Krueger-March-15_79.im	168.139	16403.2	594.883	35971.5	204.176	4.67927	227.012	730.496	4.34491	2.99852	164381	4532605	0.0209572	562.099	6.59516	3.79473	56419	9939817	0.00363361	11053	269.849	18.536	108	116	-603	18263	0.0181332	0.0178102	0.0103699	0.00567606	0.00564402	0.00362045	0.0074	0.002	1.61263	0.227988	12	9.17494	653.955
Aut 210 W4 Unfed	white	I	autotrophy	6	unfed	ambient-unfed	ROI 10	10	Krueger-March-15_80.im	224.36	16307.1	565.988	38687.4	200.839	4.81816	268.693	656.145	4.0066	1.58534	176792	5093673	0.0209572	428.695	5.7189	1.64116	62734	12100000	0.00363361	10412	254.199	17.9905	96	138	-649	18250	0.0173541	0.0170581	0.0103699	0.00519132	0.00516451	0.00362045	0.0067	0.0015	1.44961	0.173962	9	7.79399	577.368
Aut 210 W4 Unfed	white	I	autotrophy	6	unfed	ambient-unfed	ROI 5	5	Krueger-March-15_81.im	150.592	17451.5	444.016	42903	178.752	6.7028	248.291	214.036	2.94312	0.81191	174485	6857934	0.0209572	146.632	4.33533	0.252773	70244	16900000	0.00363361	13099	319.8	20.1788	44	178	-837	18182	0.0127214	0.0125616	0.0103699	0.00416641	0.00414913	0.00362045	0.0022	0.0005	0.475028	0.0595633	4	4.66674	428.564
Aut 210 W4 Unfed	white	I	autotrophy	6	unfed	ambient-unfed	ROI 2	2	Krueger-March-15_82.im	229.519	18032.3	403.031	50117	222.374	7.39778	267.945	66.4822	3.22827	2.45904	111575	4992063	0.0209572	221.127	4.93249	0.437736	61562	13900000	0.00363361	9228	225.293	16.9367	82	203	-887	18149	0.0111752	0.0110517	0.0103699	0.0044371	0.0044175	0.00362045	0.0007	0.0008	0.147775	0.0897997	1	1.93098	258.936
Aut 210 W4 Unfed	white	I	autotrophy	6	unfed	ambient-unfed	ROI 7	7	Krueger-March-15_83.im	159.049	16576.6	423.07	41839.8	184.617	6.20636	252.596	217.822	2.74135	3.15396	202388	7929897	0.0209572	214.347	4.09521	3.31896	88317	20000000	0.00363361	15946	389.307	22.2639	73	113	-500	18285	0.0127611	0.0126003	0.0103699	0.00441246	0.00439308	0.00362045	0.0022	0.0008	0.483412	0.0870485	6	5.92421	506.396
Aut 210 W4 Unfed	white	I	autotrophy	6	unfed	ambient-unfed	ROI 5	5	Krueger-March-15_84.im	224.771	16998.6	409.188	45779.1	191.843	6.59223	292.829	148.622	2.79767	0.829294	172620	7171018	0.0209572	153.295	4.06248	0.608579	80931	19300000	0.00363361	14062	343.31	20.9073	136	127	-457	18325	0.0120359	0.0118928	0.0103699	0.00419062	0.00417314	0.00362045	0.0015	0.0006	0.330072	0.0622685	4	3.69358	541.479
Aut 210 W4 Unfed	white	I	autotrophy	6	unfed	ambient-unfed	ROI 5	5	Krueger-March-15_85.im	184.406	16843.5	514.546	41315.9	180.694	5.21331	251.392	457.669	2.92846	0.860126	255333	8358238	0.0209572	203.62	4.02831	0.773983	89666	20500000	0.00363361	16541	403.833	22.6755	95	116	-197	18396	0.0152743	0.0150445	0.0103699	0.00437349	0.00435444	0.00362045	0.0047	0.0007	1.01319	0.0826955	4	3.57495	559.448
Aut 210 W4 Unfed	white	I	autotrophy	6	unfed	ambient-unfed	ROI 5	5	Krueger-March-15_70.im	126.864	15241.2	479.518	40767.2	161.341	6.0017	230.835	497.428	3.09142	5.82066	242008	7692083	0.0210107	95.2883	3.84593	1.22215	81427	20600000	0.0036133	16823	410.718	22.8679	135	130	-1616	13476	0.015731	0.0154873	0.0103961	0.00395761	0.003942	0.00360029	0.0051	0.0003	1.10349	0.0384995	4	3.33388	599.902
Aut 210 W4 Unfed	white	I	autotrophy	6	unfed	ambient-unfed	ROI 3	3	Krueger-March-15_71.im	134.704	13166.4	339.738	36340.5	145.726	6.1219	217.515	228.108	2.77744	0.834691	200561	7772670	0.0210107	109.794	3.79133	1.55299	86028	21500000	0.0036133	19678	480.42	24.7324	118	91	-1608	13509	0.0129017	0.0127373	0.0103961	0.00401002	0.003994	0.00360029	0.0023	0.0004	0.507446	0.044358	2	1.61852	617.847
Aut 210 W4 Unfed	white	I	autotrophy	6	unfed	ambient-unfed	ROI 10	10	Krueger-March-15_72.im	129.27	13457.8	398.56	33670.8	159.742	4.96153	204.686	409.553	3.56922	4.98084	160580	5422133	0.0210107	312.99	5.18778	2.33808	64360	13600000	0.0036133	13430	327.881	20.4321	149	88	-1572	13570	0.0148078	0.0145918	0.0103961	0.00474423	0.00472182	0.00360029	0.0042	0.0011	0.909377	0.126359	9	6.41247	701.758
Aut 210 W4 Unfed	white	I	autotrophy	6	unfed	ambient-unfed	ROI 8	8	Krueger-March-15_74.im	123.915	13750.9	409.443	30151.6	134.111	5.05598	190.423	417.174	2.73507	7.02895	276472	9285135	0.0210107	230.975	4.0997	3.79354	90557	20400000	0.0036133	22508	549.512	26.4511	101	123	-1556	13632	0.0148879	0.0146695	0.0103961	0.00444788	0.00442819	0.00360029	0.0043	0.0008	0.926224	0.0932755	7	4.53585	771.631
Aut 210 W4 Unfed	white	I	autotrophy	6	unfed	ambient-unfed	ROI 7	7	Krueger-March-15_75.im	128.599	13267.3	473.507	31238	157.558	5.16666	192.823	698.655	3.64078	3.20436	225451	6316949	0.0210107	395.895	5.10931	2.93924	75018	14900000	0.0036133	15871	387.476	22.2115	116	66	-1411	13875	0.0178449	0.0175321	0.0103961	0.00504379	0.00501848	0.00360029	0.0071	0.0014	1.54667	0.159781	6	4.60087	652.051
Aut 210 W4 Unfed	white	I	autotrophy	6	unfed	ambient-unfed	ROI 3	3	Krueger-March-15_76.im	118.409	13135.8	454.378	30536.5	121.644	4.43561	188.53	646.349	5.30963	1.74392	99468	2875556	0.0210107	102.469	6.76943	1.02513	26629	6684739	0.0036133	7297	178.149	15.0608	53	66	-1411	13907	0.0172954	0.0170014	0.0103961	0.00398355	0.00396775	0.00360029	0.0066	0.0004	1.43165	0.0413996	2	4.48434	222.998
Aut 211 O4 Unfed	orange	A	autotrophy	6	unfed	ambient-unfed	ROI 5	5	Krueger-May-2015_85.im	60.3256	27974	907.777	52592.7	258.584	8.42561	258.726	540.053	2.52636	1.36245	383663	11800000	0.0210712	346.195	4.08213	1.73555	109288	22200000	0.00365232	14088	343.945	20.9266	92	153	-2727	-13473	0.0162254	0.0159663	0.0104257	0.00491673	0.00489268	0.00363903	0.0055	0.0013	1.20088	0.141244	4	2.95133	677.661
Aut 211 O4 Unfed	orange	A	autotrophy	6	unfed	ambient-unfed	ROI 5	5	Krueger-May-2015_86.im	53.0082	26976.2	1028.84	46539	246.005	6.64659	225.638	809.995	3.03583	0.441774	369024	9680000	0.0210712	447.296	4.88514	4.12139	88237	16700000	0.00365232	11956	291.894	19.2783	101	145	-2684	-13442	0.0190693	0.0187125	0.0104257	0.00528599	0.00525819	0.00363903	0.0083	0.0016	1.7961	0.182425	4	4.06228	492.334
Aut 211 O4 Unfed	orange	A	autotrophy	6	unfed	ambient-unfed	ROI 4	4	Krueger-May-2015_87.im	52.5928	28237	815.962	51470.8	243.798	7.0407	255.807	371.398	2.77327	7.98347	251602	8706870	0.0210712	296.881	4.74122	0.386156	75175	15900000	0.00365232	12334	301.123	19.5806	101	158	-2636	-13412	0.0144485	0.0142427	0.0104257	0.00473662	0.00471429	0.00363903	0.0038	0.0011	0.827299	0.121146	3	3.35921	446.533
Aut 211 O4 Unfed	orange	A	autotrophy	6	unfed	ambient-unfed	ROI 5	5	Krueger-August-2015_5.im	37.1404	22382.9	968.002	50582.9	308.483		209.492	1037.45	3.822	3.52402	296470	6855201	0.0212263	658.243	5.41129	1.94243	94479	15500000	0.00367772	10209	249.243	17.8142	109	142	11338	14648	0.0216237	0.021166	0.0105017	0.00609855	0.00606158	0.00366424	0.0107	0.0024	2.31143	0.270099	4	4.02358	497.07
Aut 211 O4 Unfed	orange	A	autotrophy	6	unfed	ambient-unfed	ROI 7	7	Krueger-August-2015_6.im	681.561	24896.2	858.201	60142.3	358.342		336.543	623.988	3.30148	1.1187	250303	7261224	0.0212263	620.091	5.02623	0.459893	104514	17500000	0.00367772	9722	237.353	17.3841	108	136	11444	14742	0.0172356	0.0169436	0.0105017	0.00595824	0.00592295	0.00366424	0.0064	0.0023	1.39624	0.254479	5	5.47916	456.274
Aut 211 O4 Unfed	orange	A	autotrophy	6	unfed	ambient-unfed	ROI 7	7	Krueger-August-2015_7.im	27.7238	18179.7	528.698	46222.6	226.584		151.015	370.087	3.32398	1.84062	174835	6011833	0.0212263	332.894	4.88127	1.55947	74929	15300000	0.00367772	11023	269.116	18.5108	95	130	11485	14780	0.0145409	0.0143325	0.0105017	0.00490201	0.0048781	0.00366424	0.0038	0.0012	0.830306	0.13676	6	5.39137	556.445
Aut 211 O4 Unfed	orange	A	autotrophy	6	unfed	ambient-unfed	ROI 6	6	Krueger-August-2015_8.im	36.6794	22977.9	894.251	52204.4	242.85		212.014	833.479	2.728	10.5944	469294	12100000	0.0212263	264.886	3.55138	3.77334	127445	27400000	0.00367772	17493	427.075	23.3189	114	166	11610	14913	0.019459	0.0190875	0.0105017	0.00465189	0.00463035	0.00366424	0.0086	0.001	1.86093	0.108848	5	3.93211	635.791
Aut 211 O4 Unfed	orange	A	autotrophy	6	unfed	ambient-unfed	ROI 7	7	Krueger-August-2015_9.im	37.0045	24144.7	1124.04	45422.5	262.027		204.274	1193.25	3.08464	4.04687	529087	11400000	0.0212263	568.543	4.4792	2.12923	123336	21400000	0.00367772	15690	383.057	22.0845	140	131	11665	14994	0.0232772	0.0227477	0.0105017	0.00576866	0.00573557	0.00366424	0.0122	0.0021	2.65425	0.233369	5	4.04328	618.311
Aut 211 O4 Unfed	orange	A	autotrophy	6	unfed	ambient-unfed	ROI 6	6	Krueger-August-2015_10.im	45.7887	25872.7	922.572	55466.6	294.543		250.035	679.907	2.62648	1.80297	423682	11900000	0.0212263	443.906	3.93636	0.733485	135266	25500000	0.00367772	15308	373.731	21.8139	135	128	11712	15041	0.0178291	0.0175168	0.0105017	0.00531028	0.00528223	0.00366424	0.007	0.0016	1.52047	0.182292	5	3.67157	680.908
Aut 211 O4 Unfed	orange	A	autotrophy	6	unfed	ambient-unfed	ROI 7	7	Krueger-August-2015_11.im	61.9033	25520.2	713.574	58814.6	279.678		250.956	317.292	1.7701	0.660878	569307	20400000	0.0212263	292.988	2.74373	1.06523	223134	46900000	0.00367772	22795	556.519	26.6192	111	129	11751	15067	0.0139806	0.0137878	0.0105017	0.00475524	0.00473274	0.00366424	0.0033	0.0011	0.712252	0.120383	6	3.59614	834.229
Aut 211 O4 Unfed	orange	A	autotrophy	6	unfed	ambient-unfed	ROI 7	7	Krueger-August-2015_12.im	71.7	24024.3	1004.21	50737.2	257.166		226.798	969.248	2.642	1.36858	578786	13800000	0.0212263	378.187	3.58883	2.60452	148220	29200000	0.00367772	19212	469.043	24.4378	80	110	11794	15082	0.0208999	0.020472	0.0105017	0.00506858	0.00504302	0.00366424	0.01	0.0014	2.16101	0.155342	6	4.4796	669.702
Aut 215 W4 Fed	white	I	autotrophy	6	fed	ambient-fed	ROI 10	10	Krueger-March-15_100.im	383.732	18012.9	722.945	57749.7	283.969	6.08625	223.695	912.535	3.70765	49.4237	276765	6895872	0.0209852	355.701	4.12183	5.72511	108712	22100000	0.00362709	12761	311.548	19.9167	141	126	12800	-14042	0.0200674	0.0196727	0.0103836	0.00491724	0.00489318	0.00361398	0.0093	0.0013	2.01333	0.144123	4	4.07076	491.309
Aut 215 W4 Fed	white	I	autotrophy	6	fed	ambient-fed	ROI 2	2	Krueger-March-15_101.im	190.536	24723.4	548.268	79803.4	308.9	10.2051	313.452	56.7495	3.20765	2.27761	110942	5002780	0.0209852	67.1834	4.27678	1.43795	62506	16100000	0.00362709	6745	164.673	14.4799	198	102	12849	-14019	0.011088	0.0109664	0.0103836	0.00387077	0.00385584	0.00361398	0.0006	0.0002	0.126319	0.0272497	1	2.35456	212.354
Aut 215 W4 Fed	white	I	autotrophy	6	fed	ambient-fed	ROI 23	23	Krueger-March-15_103.im	178.501	17469.1	624.409	56393.1	287.546	7.19291	218.857	703.283	2.88911	14.3721	359997	10100000	0.0209852	405.803	3.46147	4.98511	165782	32500000	0.00362709	19218	469.19	24.4416	184	126	12926	-14001	0.0178718	0.0175581	0.0103836	0.00509897	0.0050731	0.00361398	0.0072	0.0015	1.55501	0.164394	12	6.60468	908.447
Aut 215 W4 Fed	white	I	autotrophy	6	fed	ambient-fed	ROI 18	18	Krueger-March-15_104.im	163.491	12919.1	448.214	45559	238.229	4.72462	173.496	653.258	3.92304	16.1223	183759	5296579	0.0209852	441.656	4.62504	2.21823	97669	18700000	0.00362709	13666	333.643	20.6108	192	102	12970	-13997	0.0173469	0.0170512	0.0103836	0.00522901	0.00520181	0.00361398	0.0067	0.0016	1.44514	0.178895	9	7.84073	573.926
Aut 215 W4 Fed	white	I	autotrophy	6	fed	ambient-fed	ROI 23	23	Krueger-March-15_105.im	168.893	17266	761.049	49974.9	246.946	6.22562	200.31	1100.43	4.31154	29.7616	247790	5621637	0.0209852	362.359	4.81644	2.61305	80403	16300000	0.00362709	10853	264.966	18.3675	160	130	13009	-13996	0.022039	0.0215637	0.0103836	0.0049414	0.0049171	0.00361398	0.0112	0.0013	2.42321	0.146817	12	8.42365	712.28
Aut 215 W4 Fed	white	I	autotrophy	6	fed	ambient-fed	ROI 19	19	Krueger-March-15_106.im	153.794	12899.2	480.551	42140.4	205.558	4.42651	167.941	775.267	3.95505	29.9635	208982	5609611	0.0209852	344.862	4.50903	1.70053	89393	18300000	0.00362709	14496	353.906	21.2275	152	147	13047	-13996	0.0186271	0.0182865	0.0103836	0.00487793	0.00485425	0.00361398	0.0079	0.0012	1.7129	0.139737	10	7.31977	683.081
Aut 215 W4 Fed	white	I	autotrophy	6	fed	ambient-fed	ROI 21	21	Krueger-March-15_107.im	158.737	12129.4	575.265	40818.3	188.644	4.22441	172.175	1260.04	4.70598	83.5848	241577	5093631	0.0209852	274.175	4.53749	1.50138	79219	17100000	0.00362709	13998	341.748	20.8597	159	133	13096	-13998	0.0237136	0.0231643	0.0103836	0.00462155	0.00460028	0.00361398	0.0128	0.001	2.77013	0.111123	7	6.03418	580.029
Aut 215 W4 Fed	white	I	autotrophy	6	fed	ambient-fed	ROI 10	10	Krueger-March-15_108.im	166.16	11849.7	331.656	51669.6	210.721	6.38408	205.07	333.727	3.7773	33.23	128162	4579095	0.0209852	124.385	3.94829	1.29327	81429	20000000	0.00362709	12881	314.478	20.0101	176	129	13134	-13995	0.0139942	0.0138011	0.0103836	0.00407824	0.00406168	0.00361398	0.0034	0.0004	0.740716	0.0504407	5	5.19007	481.689
Aut 214 P4 Fed	purple	G	autotrophy	6	fed	ambient-fed	ROI 15	15	Krueger-March-15_109.im	168.29	20619.1	801.091	46304.9	250.713	5.85761	192.216	851.396	3.0052	2.39391	394281	10100000	0.0209852	492.767	4.26103	2.33684	123396	22800000	0.00362709	16406	400.537	22.5827	130	137	-15061	17346	0.0194259	0.0190558	0.0103836	0.0054144	0.00538524	0.00361398	0.0087	0.0018	1.87962	0.199561	9	7.33378	613.599
Aut 214 P4 Fed	purple	G	autotrophy	6	fed	ambient-fed	ROI 7	7	Krueger-March-15_112.im	200.054	23656.2	1160.34	56891.2	300.483	7.92188	250.173	1338.71	3.83974	7.84906	389178	7934287	0.0209731	459.171	4.60849	1.618	100782	19100000	0.00361967	11180	272.949	18.6422	105	117	-15172	17225	0.0245251	0.023938	0.0103777	0.00528171	0.00525396	0.00360661	0.0136	0.0016	2.9391	0.1856	6	6.19511	484.253
Aut 214 P4 Fed	purple	G	autotrophy	6	fed	ambient-fed	ROI 12	12	Krueger-March-15_113.im	210.52	25400.5	1074.56	59580.5	280.371	8.0797	246.638	1017.09	3.33496	4.95161	381297	9013130	0.0209731	300.053	4.1314	1.95115	99487	21100000	0.00361967	11828	288.769	19.1748	80	116	-15218	17199	0.0211523	0.0207142	0.0103777	0.00470576	0.00468371	0.00360661	0.0103	0.0011	2.24035	0.121353	4	4.58396	436.304
Aut 214 P4 Fed	purple	G	autotrophy	6	fed	ambient-fed	ROI 9	9	Krueger-March-15_114.im	200.268	23018.8	707.818	62750.2	263.733	8.45322	240.735	466.139	3.21752	1.80514	214023	6960206	0.0209731	161.131	4.12041	0.85665	79745	19000000	0.00361967	10079	246.069	17.7004	74	163	-15268	17175	0.0153748	0.015142	0.0103777	0.0042029	0.00418531	0.00360661	0.0048	0.0006	1.03261	0.0652002	2	2.76645	361.475
Aut 214 P4 Fed	purple	G	autotrophy	6	fed	ambient-fed	ROI 9	9	Krueger-March-15_115.im	208.836	30768	1047.7	71386.5	312.021	8.47366	263.171	623.59	2.5253	0.34386	427432	12600000	0.0209731	207.532	3.39188	0.507793	127295	29100000	0.00361967	13599	332.007	20.5603	143	157	-15295	17145	0.0170259	0.0167408	0.0103777	0.00437086	0.00435184	0.00360661	0.0064	0.0007	1.37916	0.083962	4	3.7635	531.421
Aut 214 P4 Fed	purple	G	autotrophy	6	fed	ambient-fed	ROI 17	17	Krueger-March-15_116.im	237.244	19834.7	826.472	51996.6	237.033	6.68461	211.963	986.733	3.34001	24.3742	368565	8845279	0.0209731	259.406	3.88245	1.09596	105705	23200000	0.00361967	14865	362.915	21.496	109	113	-15319	17100	0.020834	0.0204088	0.0103777	0.00455863	0.00453794	0.00360661	0.01	0.0009	2.17417	0.10493	7	6.15781	568.384
Aut 214 P4 Fed	purple	G	autotrophy	6	fed	ambient-fed	ROI 15	15	Krueger-March-15_121.im	337.324	22712.2	1091.68	49067.5	266.547	6.66051	205.672	1286.62	4.39487	4.71236	283716	5902670	0.0210204	507.854	5.74452	2.139	69273	12800000	0.00360264	8663	211.499	16.41	148	175	-15398	16987	0.0240328	0.0234688	0.0104009	0.00543226	0.00540291	0.00358971	0.0131	0.0018	2.83239	0.204286	7	7.42836	471.167
Aut 214 P4 Fed	purple	G	autotrophy	6	fed	ambient-fed	ROI 13	13	Krueger-March-15_122.im	186	18006.7	792.556	41606.3	182.921	6.24187	191.134	1093.89	3.59909	7.9654	353369	8028486	0.0210204	220.343	4.28256	0.676827	81557	18600000	0.00360264	14862	362.842	21.4938	99	129	-15416	16933	0.0220072	0.0215333	0.0104009	0.00439646	0.00437722	0.00358971	0.0111	0.0008	2.41288	0.0887251	6	4.61123	650.586
Aut 217 O4 Fed	orange	A	autotrophy	6	fed	ambient-fed	ROI 14	14	Krueger-May-2015_68.im	47.6488	25940	969.822	50942.8	254.663	5.76142	202.582	774.274	2.68955	1.30956	451462	12100000	0.0210718	364.146	3.97188	1.92819	118548	23700000	0.00366456	15517	378.833	21.9624	176	138	13000	-15528	0.0186936	0.0183506	0.0104261	0.004999	0.00497413	0.00365118	0.0079	0.0013	1.71758	0.149051	5	4.685	533.618
Aut 217 O4 Fed	orange	A	autotrophy	6	fed	ambient-fed	ROI 7	7	Krueger-May-2015_69.im	50.46	24122	714.814	55989.6	294.301	7.9174	246.248	406.298	3.04845	1.79886	219119	7390000	0.0210718	434.375	4.78808	23.0743	90215	17200000	0.00366456	10218	249.463	17.8221	169	130	12958	-15505	0.0148166	0.0146003	0.0104261	0.00525635	0.00522887	0.00365118	0.0042	0.0016	0.904741	0.177752	3	3.73473	401.636
Aut 217 O4 Fed	orange	A	autotrophy	6	fed	ambient-fed	ROI 6	6	Krueger-May-2015_72.im	54.2901	23868	734.222	66332.4	328.415	8.16901	318.259	459.896	2.75557	1.32686	289320	9405201	0.0210712	355.591	3.77758	2.48886	129412	26100000	0.00365232	13135	320.679	20.2065	163	125	12822	-15464	0.0153808	0.0151479	0.0104257	0.00495105	0.00492666	0.00363903	0.0047	0.0013	1.02349	0.145072	3	2.91088	515.308
Aut 217 O4 Fed	orange	A	autotrophy	6	fed	ambient-fed	ROI 4	4	Krueger-May-2015_73.im	53.5391	25320.2	637.959	76232.4	341.554	9.18517	288.604	195.742	2.11814	1.53113	326718	13000000	0.0210712	226.736	2.93969	2.46348	174920	39000000	0.00365232	17071	416.772	23.0359	182	137	12700	-15451	0.0125978	0.0124411	0.0104257	0.00448043	0.00446045	0.00363903	0.002	0.0008	0.436817	0.0925459	2	1.83225	545.776
Aut 217 O4 Fed	orange	A	autotrophy	6	fed	ambient-fed	ROI 8	8	Krueger-May-2015_74.im	46.5001	25984.9	688.136	64637.8	337.796	8.14302	255.462	256.795	2.54466	8.79016	250392	9455128	0.0210712	430.868	4.09196	0.356573	122914	23500000	0.00365232	12129	296.118	19.4172	192	114	12644	-15436	0.0132411	0.013068	0.0104257	0.00522599	0.00519882	0.00363903	0.0026	0.0016	0.5727	0.175735	5	5.23063	477.954
Aut 217 O4 Fed	orange	A	autotrophy	6	fed	ambient-fed	ROI 4	4	Krueger-May-2015_76.im	59.9178	26730.4	686.1	74385.8	446.513	8.39369	279.58	218.131	2.91182	1.23416	179501	6993334	0.0210712	643.521	4.82301	7.51348	116819	19500000	0.00365232	7475	182.495	15.2434	175	120	12552	-15429	0.0128337	0.0126711	0.0104257	0.00600266	0.00596685	0.00363903	0.0022	0.0023	0.486668	0.262266	2	3.39157	294.849
Aut 217 O4 Fed	orange	A	autotrophy	6	fed	ambient-fed	ROI 9	9	Krueger-May-2015_77.im	50.0811	26658	985.246	62448.7	389.871	6.91334	244.577	753.995	2.73985	1.14545	424976	11500000	0.0210712	709.343	4.18129	1.10222	168167	26900000	0.00365232	14378	351.025	21.1409	173	113	12453	-15389	0.0184794	0.0181441	0.0104257	0.00624307	0.00620433	0.00363903	0.0077	0.0026	1.6729	0.289023	4	4.03368	495.825
Aut 217 O4 Fed	orange	A	autotrophy	6	fed	ambient-fed	ROI 9	9	Krueger-May-2015_78.im	48.7592	26047.9	753.773	56490.8	271.993	7.27737	227.825	373.343	2.37989	0.370059	342635	11800000	0.0210712	318.29	3.7582	0.548687	123637	25700000	0.00365232	15152	369.922	21.7025	164	141	12407	-15370	0.014469	0.0142626	0.0104257	0.00481482	0.00479175	0.00363903	0.0038	0.0012	0.831615	0.129872	3	3.27	458.716
Aut 217 O4 Fed	orange	A	autotrophy	6	fed	ambient-fed	ROI 6	6	Krueger-May-2015_79.im	46.261	27886.5	1044.97	51753.6	282.853	5.51649	216.34	778.372	2.95996	3.2001	374498	9993977	0.0210712	496.417	4.71285	3.80684	101369	18500000	0.00365232	11946	291.65	19.2702	107	157	12375	-15339	0.0187362	0.0183916	0.0104257	0.00546539	0.00543568	0.00363903	0.008	0.0018	1.72655	0.202422	3	3.49986	428.589
Aut 217 O4 Fed	orange	A	autotrophy	6	fed	ambient-fed	ROI 4	4	Krueger-May-2015_80.im	53.2908	26185.1	596.445	70013.7	312.34	8.07732	259.59	81.0035	2.40087	1.52545	207348	9102994	0.0210712	221.452	3.71504	4.18992	108582	24300000	0.00365232	11588	282.91	18.9793	186	100	12509	-15411	0.011389	0.0112608	0.0104257	0.00446113	0.00444132	0.00363903	0.0008	0.0008	0.180983	0.0903908	2	2.72141	367.456
Aut 217 O4 Fed	orange	A	autotrophy	6	fed	ambient-fed	ROI 13	13	Krueger-May-2015_81.im	70.0557	24085.7	926.634	50424.2	286.69	6.15645	209.913	825.83	2.71079	10.9685	471110	12200000	0.0210712	556.699	4.08905	0.882261	145756	25600000	0.00365232	16947	413.745	22.952	60	135	12744	-11488	0.0192362	0.0188731	0.0104257	0.00568556	0.00565342	0.00363903	0.0084	0.002	1.83092	0.226953	5	3.79372	658.984
Aut 217 O4 Fed	orange	A	autotrophy	6	fed	ambient-fed	ROI 8	8	Krueger-May-2015_82.im	59.4241	24721.1	975.176	57849.7	348.306	6.44149	229.027	872.087	3.17973	2.16303	360308	9133964	0.0210712	648.507	4.60912	1.48368	128692	21400000	0.00365232	12316	300.684	19.5663	138	154	12801	-11453	0.0197235	0.019342	0.0104257	0.00602087	0.00598484	0.00363903	0.0089	0.0023	1.93255	0.264293	4	3.7547	532.666
Aut 217 O4 Fed	orange	A	autotrophy	6	fed	ambient-fed	ROI 6	6	Krueger-May-2015_83.im	68.8843	23588.7	606.579	69172.5	331.412	8.42208	279.809	220.38	2.21632	0.586039	310993	12100000	0.0210712	311.795	3.18998	1.71511	169915	35500000	0.00365232	17090	417.236	23.0487	141	137	12844	-11417	0.0128574	0.0126942	0.0104257	0.0047911	0.00476825	0.00363903	0.0023	0.0011	0.491672	0.127225	3	2.39607	626.025
Aut 217 O4 Fed	orange	A	autotrophy	6	fed	ambient-fed	ROI 12	12	Krueger-May-2015_84.im	70.068	24040.8	776.793	68904.5	356.644	8.391	276.341	533.446	2.19952	4.9149	501754	15500000	0.0210712	417.158	2.96026	2.07507	230367	44500000	0.00365232	21531	525.659	25.8706	111	131	12925	-11352	0.0161557	0.0158989	0.0104257	0.00517591	0.00514926	0.00363903	0.0055	0.0015	1.18627	0.170152	5	3.32079	752.832
